# Supplementary material for: From Farm to Fork: Streptococcus suis as a Model for the Development of Novel Phage-Based Biocontrol Agents
Source: Viruses. 2022 Sep 9;14(9):1996. doi: 10.3390/v14091996 (PMC9501460; doi:10.3390/v14091996)
Supplement: Supplementary file 1 [file viruses-14-01996-s001.zip]

Archive with 7 entries (7 files):
- Figure S1_Schematic representation of prophage CDS similarity and organisation.jpg
- Figure S1_Schematic representation of prophage CDS similarity and organisation.pdf
- Table S1_Streptococcus suis strain_genome information.xlsx
- Table S2_Predicted anti-viral defence systems.xlsx
- Table S3_Summary all detected prophage regions.xlsx
- Table S4_Pairwise protein identities (%) of full-length prophages.xlsx
- Table S4_Prophage annotations sheet.xlsx
