# Supplementary material for: From Farm to Fork: Streptococcus suis as a Model for the Development of Novel Phage-Based Biocontrol Agents
Source: Viruses. 2022 Sep 9;14(9):1996. doi: 10.3390/v14091996 (PMC9501460; doi:10.3390/v14091996)
Supplement: Supplementary file 1 [file viruses-14-01996-s001.zip › Table S1_Streptococcus suis strain_genome information.xlsx]

## Sheet: Strain info
Strain name	Genome size	Accession	Country
DAT299	2127449	AP023391	Japan
DAT300	2319795	AP023392	Japan
JS14	2137435	CP002465	China
SS12	2096866	CP002640	China
D12	2183059	CP002644	China
90-1330	2146151	CP012731	Canada
1081	2228089	CP017667	China
HN136	2719245	CP025095	China
HA1003	2229183	CP030125	China
ISU2614	2163384	CP031377	USA
ISU2660	2182487	CP031379	USA
YSJ17	2551200	CP032064	China
YZDH1	2495947	CP065430	China
39565	2169193	CP076517	Thailand
SS389	2269695	CP082202	China
NJ3	2179024	CP082203	China
FJSM5	2626999	CP082204	China
AKJ18	2561054	CP082205	China
9401240	2189829	LR738724	Netherlands
SZ1908	2137458	CP082948	China
CZ130302	2538894	CP024974	China
CS100322	2137649	CP024050	China
SC183	2328375	CP071305	China
SC070731	2138568	CP003922	China
LS9N	2561645	LT671674	UK
05HAS68	2176073	CP002007	China
ST1	2034321	CP002651	China
T15	2240234	CP006246	China
NSUI002	2255345	CP011419	Canada
NSUI060	2285232	CP012911	Canada
LSM102	2067932	CP016175	China
ISU2812	2577759	CP017092	USA
HA0609	2247350	CP024126	China
SH0104	2243598	CP025419	China
HN105	2196724	CP029398	China
ISU1606	2073988	CP030017	USA
ISU2514	2248415	CP030020	USA
ISU2414	2222543	CP030023	USA
SH1510	2214693	CP030124	China
LSM178	2115437	CP047248	China
13-00283-02	2182685	CP058741	Germany
10	2042887	CP058742	Netherlands
BM407	2146229	FM252032	Vietnam
NCTC10234/S735	1984375	LS483418	UK
SC19	2095966	CP020863	UK
INT-01	2092054	CP041994	China
SS2-1	2094030	CP018908	South Korea
ISU2714	2063877	CP030022	USA
MA8	2163068	CP085085	Canada
MA6	2081614	CP085086	Netherlands
MA2	2121990	CP085087	Canada
MA4	2671627	CP084908	UK
1112S	2440827	CP071697	China
796	2538264	POOK00000000	China
BJCY29	2539776	JABTZC000000000	China
949	2536527	POND00000000	China
1367	2532788	POKP00000000	China
1225	2527390	POLL00000000	China
380	2527312	POPE00000000	China
681	2518691	POOR00000000	China
2741	2518393	POIP00000000	China
1356	2513137	POKS00000000	China
614	2510232	POPB00000000	China
2829	2508927	POII00000000	China
794	2510232	POOL00000000	China
2797	2475934	POIK00000000	China
ZKSJ4	2479050	JAIMDQ000000000	China
FJNP3	2474871	JAIMEZ000000000	China
YS21	2468784	ALMH00000000	China
2737	2465735	POIQ00000000	China
ID30190	2463348	JAFEIT000000000	Thailand
LSS52	2458261	FIHA00000000	UK
IMT40738	2458255	RRZO00000000	Germany
FJNP9	2474376	JAIMEX000000000	China
LSS32	2450332	FIGJ00000000	UK
AP_SS21	2450204	WCJE00000000	Thailand
LSS69	2448529	FIHS00000000	UK
YS57	2517911	ALMZ00000000	China
LS6D	2429653	CEEO00000000	UK
YS46	2426659	ALMS00000000	China
YS50	2417207	ALMV00000000	China
LS4X	2426884	CEFG00000000	UK
S11J	2423343	CEIH00000000	UK
05ZYH33	2277985	CP000407	China
07SC3	2061095	ALKP00000000	China
14A	2347920	ALKW00000000	Canada
42A	2290077	ALLV00000000	Canada
89-2479	2168080	ALLJ00000000	Canada
92-1191	2354277	ALLN00000000	Canada
93A	2326904	ALLQ00000000	Canada
161_00P5	2267209	ALKX00000000	China
2524	1882238	ALKZ00000000	Netherlands
2651	1983530	ALLA00000000	Netherlands
4417	2221173	ALLC00000000	Denmark
4961	2016612	ALLD00000000	Netherlands
5428	1986468	ALLZ00000000	Denmark
6407	2292360	CP008921	Denmark
8074	2059028	ALLF00000000.1	Denmark
8830	2196795	ALLH00000000.1	Denmark
11538	2166271	ALKS00000000.1	Netherlands
11611	2038930	ALKR00000000.1	Germany
13730	1961245	ALKU00000000.1	Netherlands
22083	2024653	ALKY00000000.1	Denmark
A7	2038409	CP002570	China
CQ1	1801021	ASBK00000000	Unknown
D9	2177656	CP002641	China
GD1	1801045	ASBG00000000	China
GZ1	2038034	CP000837	China
GZ2	1798511	ASBJ00000000	Unknown
JX1	1799688	ASBH00000000	Unknown
JXS1	1802027	ASBI00000000	Unknown
NT77	2316308	ALLR00000000	Canada
R61	2390914	AEYY00000000	Unknown
R735	1949566	ALLS00000000	Netherlands
RC1	2196433	ALLT00000000	China
14636	2079568	ALKV00000000	Netherlands
S33	2024996	ASAQ00000000	Unknown
SC5	1797951	ASBA00000000	Unknown
SC112	1800684	ASAW00000000	Unknown
SC149	1800339	ASAS00000000	Unknown
SC218	1708512	ASAX00000000	Unknown
SC220	1796996	ASAY00000000	Unknown
SC333	1801766	ASBF00000000	Unknown
ST3	2028815	CP002633	China
TL13	2038146	CP003993	China
YB51	2043655	CP006645	China
YS10	2220465	ALMA00000000	China
YS12	2078538	ALMB00000000	China
YS17	2337682	ALME00000000	China
YS35	2320100	ALMN00000000	China
YS49	2408260	ALMT00000000	China
YS66	2059616	ALNC00000000	China
YS106	2370083	ASBP00000000	Unknown
