# Supplementary material for: From Farm to Fork: Streptococcus suis as a Model for the Development of Novel Phage-Based Biocontrol Agents
Source: Viruses. 2022 Sep 9;14(9):1996. doi: 10.3390/v14091996 (PMC9501460; doi:10.3390/v14091996)
Supplement: Supplementary file 1 [file viruses-14-01996-s001.zip › Table S2_Predicted anti-viral defence systems.xlsx]

## Sheet: defence systems
NO:	STRAIN	SYSTEM NO.	ACCESSION ID	DEFENCE SYSTEM	TARGET NAME	HMM ACCESSION	HMM NAME	PROTEIN NAME	FULL SEQ E VALUE	DOMAIN IE VALUE	TARGET COVERAGE	HMM COVERAGE	START	END	STRAND	RELATIVE POSITION	CONTIG END
1	DAT299	5	AP023391.1	RM_type_I	AP023391.1_231	PDLC03022	MTase_I_00005	MTase_I	1.7e-128	2e-128	0.927	0.565	258818	260374	+	231	2040
	DAT299	5	AP023391.1	RM_type_I	AP023391.1_234	PDLC03144	Specificity_I_00093	Specificity_I	3.4e-93	4.3e-93	0.958	0.987	261512	262726	+	234	2040
	DAT299	4	AP023391.1	DRT_class_II	AP023391.1_236	PDLC02173	Drt2_00001	Drt2	2.8e-80	3.5e-80	0.916	0.939	263737	265062	+	236	2040
	DAT299	5	AP023391.1	RM_type_I	AP023391.1_237	PDLC03048	REase_I_00009	REase_I	0	0	0.965	0.994	265126	268224	+	237	2040
	DAT299	7	AP023391.1	RM_type_II	AP023391.1_399	PDLC03329	MTase_II_00115	MTase_II	5.2e-209	5.9e-209	0.993	0.975	449100	450365	-	399	2040
	DAT299	7	AP023391.1	RM_type_II	AP023391.1_400	PDLC03553	REase_II_00155	REase_II	6.8e-234	7.6e-234	0.996	0.998	450477	451967	+	400	2040
	DAT299	1	AP023391.1	AbiE	AP023391.1_920	PDLC02226	AbiEi_WP_146016717.1	AbiEi	2e-67	2.2e-67	0.942	0.955	982551	983174	+	920	2040
	DAT299	1	AP023391.1	AbiE	AP023391.1_921	PDLC02289	AbiEii_WP_007349585.1	AbiEii	1.2e-105	1.3e-105	0.988	0.964	983177	984175	+	921	2040
	DAT299	3	AP023391.1	CRISPR_array	CRISPR001	NA	NA	CRISPR_array	NA	6.26	NA	NA	1366295	1367190	-	1280.01	2040
	DAT299	2	AP023391.1	cas_type_II-A	AP023391.1_1281	PDLC02121	Csn2_WP_159082072.1	Csn2	1.4e-100	1.5e-100	0.977	0.995	1367289	1367954	-	1281	2040
	DAT299	2	AP023391.1	cas_type_II-A	AP023391.1_1282	PDLC02068	Cas2_II_WP_167337171.1	Cas2_II	1e-42	1.1e-42	0.962	0.723	1367956	1368273	-	1282	2040
	DAT299	2	AP023391.1	cas_type_II-A	AP023391.1_1283	PDLC02061	Cas1_II_WP_078484493.1	Cas1_II	2.2e-105	2.6e-105	0.969	0.8	1368285	1369151	-	1283	2040
	DAT299	2	AP023391.1	cas_type_II-A	AP023391.1_1284	PDLC00975	cas9_maka_4_II	Cas9	0	0	0.993	0.997	1369151	1373296	-	1284	2040
	DAT299	6	AP023391.1	RM_type_I	AP023391.1_1574	PDLC03022	MTase_I_00005	MTase_I	8.1e-185	1.1e-184	0.926	0.561	1654422	1656011	-	1574	2040
	DAT299	6	AP023391.1	RM_type_I	AP023391.1_1575	PDLC03124	Specificity_I_00073	Specificity_I	1.5e-78	1.9e-78	0.987	0.952	1656056	1657219	-	1575	2040
	DAT299	6	AP023391.1	RM_type_I	AP023391.1_1576	PDLC03048	REase_I_00009	REase_I	2.1e-139	2.3e-138	0.84	0.869	1657327	1660533	-	1576	2040
	DAT299	8	AP023391.1	RM_type_II	AP023391.1_1691	PDLC03420	REase_II_00022	REase_II	2.4e-92	2.7e-92	0.984	0.968	1774467	1775387	-	1691	2040
	DAT299	8	AP023391.1	RM_type_II	AP023391.1_1692	PDLC03227	MTase_II_00013	MTase_II	1.6e-109	1.9e-109	0.984	0.978	1775387	1776877	-	1692	2040
	DAT299
2	DAT300	5	AP023392.1	DMS_other	AP023392.1_485	PDLC03322	MTase_II_00108	MTase_II	4e-69	4.4e-69	0.988	0.964	500033	501283	+	485	2226
	DAT300	8	AP023392.1	RM_type_II	AP023392.1_488	PDLC03272	MTase_II_00058	MTase_II	2.5e-121	3.1e-121	0.8	0.806	505320	506552	+	488	2226
	DAT300	8	AP023392.1	RM_type_II	AP023392.1_489	PDLC03446	REase_II_00048	REase_II	8.5e-08	5.7e-07	0.489	0.937	506620	508203	+	489	2226
	DAT300	2	AP023392.1	AbiE	AP023392.1_919	PDLC02226	AbiEi_WP_146016717.1	AbiEi	3.2e-68	3.5e-68	0.942	0.955	959680	960303	+	919	2226
	DAT300	2	AP023392.1	AbiE	AP023392.1_920	PDLC02289	AbiEii_WP_007349585.1	AbiEii	5.5e-105	6.1e-105	0.988	0.964	960306	961304	+	920	2226
	DAT300	1	AP023392.1	AbiD	AP023392.1_941	PDLC02344	AbiD	AbiD	1.5e-59	1.7e-59	0.874	0.986	988226	989293	+	941	2226
	DAT300	6	AP023392.1	lamassu_type_I	AP023392.1_1281	PDLC00254	LmuB1_00006	LmuB1	1.6e-240	1.8e-240	0.996	0.993	1345314	1346996	-	1281	2226
	DAT300	6	AP023392.1	lamassu_type_I	AP023392.1_1282	PDLC00239	LmuA1_00002	LmuA1	2.8e-161	3.1e-161	0.988	0.991	1346996	1348024	-	1282	2226
	DAT300	9	AP023392.1	RM_type_II	AP023392.1_1364	PDLC03473	REase_II_00075	REase_II	3.7e-56	4.3e-56	0.888	0.88	1428818	1429888	+	1364	2226
	DAT300	9	AP023392.1	RM_type_II	AP023392.1_1365	PDLC03378	MTase_II_00164	MTase_II	9.9e-78	1.3e-77	0.991	0.922	1429934	1430944	-	1365	2226
	DAT300	4	AP023392.1	CRISPR_array	CRISPR001	NA	NA	CRISPR_array	NA	9.13	NA	NA	1520337	1521952	-	1447.01	2226
	DAT300	3	AP023392.1	cas_type_I-C	AP023392.1_1448	PDLC01751	Cas2c_WP_035173219.1	Cas2c	2.4e-43	2.6e-43	0.949	0.968	1522099	1522392	-	1448	2226
	DAT300	3	AP023392.1	cas_type_I-C	AP023392.1_1449	PDLC01743	Cas1c_WP_008519397.1	Cas1c	7e-145	7.8e-145	0.991	0.991	1522403	1523428	-	1449	2226
	DAT300	3	AP023392.1	cas_type_I-C	AP023392.1_1450	PDLC01773	Cas4c_WP_149685095.1	Cas4c	1.1e-85	1.3e-85	0.969	0.865	1523425	1524096	-	1450	2226
	DAT300	3	AP023392.1	cas_type_I-C	AP023392.1_1451	PDLC01302	cd09689	Cas7c	2.6e-110	3e-110	0.965	0.992	1524098	1524949	-	1451	2226
	DAT300	3	AP023392.1	cas_type_I-C	AP023392.1_1452	PDLC00970	cas_Csd1	Cas8c	3.8e-118	4.8e-118	0.954	0.968	1524953	1526845	-	1452	2226
	DAT300	3	AP023392.1	cas_type_I-C	AP023392.1_1453	PDLC00948	cas_Cas5d	Cas5c	6.2e-86	7.4e-86	0.817	0.995	1526845	1527582	-	1453	2226
	DAT300	3	AP023392.1	cas_type_I-C	AP023392.1_1454	PDLC01765	Cas3c_WP_004513240.1	Cas3c	5.3e-181	5.9e-181	0.988	0.959	1528070	1530502	-	1454	2226
	DAT300	7	AP023392.1	RM_type_I	AP023392.1_1586	PDLC03048	REase_I_00009	REase_I	2.3e-136	1.2e-134	0.906	0.91	1656501	1659626	-	1586	2226
	DAT300	7	AP023392.1	RM_type_I	AP023392.1_1587	PDLC03124	Specificity_I_00073	Specificity_I	5.9e-75	7.6e-73	0.987	0.993	1659675	1660811	-	1587	2226
	DAT300	7	AP023392.1	RM_type_I	AP023392.1_1588	PDLC03022	MTase_I_00005	MTase_I	0	0	0.994	0.982	1660936	1663503	-	1588	2226
	DAT300
3	JS14	6	CP002465.1	tmn	CP002465.1_335	PDLC02220	Tmn_00001	Tmn	5.8e-65	5.8e-65	0.771	0.811	360797	364825	+	335	2058
	JS14	1	CP002465.1	AbiE	CP002465.1_556	PDLC02288	AbiEii_WP_110023304.1	AbiEii	1.1e-52	1.2e-52	0.98	0.5	604073	604522	-	556	2058
	JS14	1	CP002465.1	AbiE	CP002465.1_557	PDLC02225	AbiEi_WP_047105540.1	AbiEi	8.2e-70	9.1e-70	0.99	0.965	604519	605109	-	557	2058
	JS14	5	CP002465.1	RM_type_III	CP002465.1_738	PDLC03634	MTase_III_00003	MTase_III	1.7e-148	2e-148	0.986	0.686	783570	784859	+	738	2058
	JS14	5	CP002465.1	RM_type_III	CP002465.1_739	PDLC03647	REase_III_00001	REase_III	6.3e-295	7e-295	0.996	0.996	784863	787961	+	739	2058
	JS14	2	CP002465.1	DMS_other	CP002465.1_751	PDLC03020	MTase_I_00003	MTase_I	1.8e-16	2.7e-16	0.714	0.544	800067	801032	+	751	2058
	JS14	2	CP002465.1	DMS_other	CP002465.1_753	PDLC03068	Specificity_I_00017	Specificity_I	1.4e-121	1.6e-121	0.983	0.98	801701	802960	+	753	2058
	JS14	3	CP002465.1	RM_type_I	CP002465.1_1365	PDLC03076	Specificity_I_00025	Specificity_I	1.5e-59	1.7e-59	0.979	0.826	1427291	1428580	+	1365	2058
	JS14	3	CP002465.1	RM_type_I	CP002465.1_1367	PDLC03076	Specificity_I_00025	Specificity_I	7.4e-79	9e-79	0.983	0.566	1429204	1430103	-	1367	2058
	JS14	3	CP002465.1	RM_type_I	CP002465.1_1368	PDLC03021	MTase_I_00004	MTase_I	6.9e-178	7.8e-178	0.992	0.996	1430103	1431566	-	1368	2058
	JS14	3	CP002465.1	RM_type_I	CP002465.1_1369	PDLC03049	REase_I_00010	REase_I	0	0	0.735	0.7	1431579	1433903	-	1369	2058
	JS14	4	CP002465.1	RM_type_I	CP002465.1_1680	PDLC03022	MTase_I_00005	MTase_I	2.5e-184	3.2e-184	0.926	0.561	1724369	1725958	-	1680	2058
	JS14	4	CP002465.1	RM_type_I	CP002465.1_1681	PDLC03064	Specificity_I_00013	Specificity_I	1.6e-70	9.9e-70	0.995	0.956	1726003	1727208	-	1681	2058
	JS14	4	CP002465.1	RM_type_I	CP002465.1_1682	PDLC03048	REase_I_00009	REase_I	6.9e-139	6.9e-138	0.842	0.871	1727316	1730522	-	1682	2058
	JS14
4	SS12	6	CP002640.1	tmn	CP002640.1_335	PDLC02220	Tmn_00001	Tmn	7.1e-68	7.1e-68	0.772	0.811	360351	364403	+	335	2027
	SS12	5	CP002640.1	RM_type_III	CP002640.1_607	PDLC03634	MTase_III_00003	MTase_III	1.2e-148	1.4e-148	0.986	0.686	661147	662436	+	607	2027
	SS12	5	CP002640.1	RM_type_III	CP002640.1_608	PDLC03647	REase_III_00001	REase_III	2.5e-294	2.8e-294	0.996	0.996	662440	665538	+	608	2027
	SS12	2	CP002640.1	DMS_other	CP002640.1_620	PDLC03033	MTase_I_00016	MTase_I	2.9e-260	3.3e-260	0.985	0.993	677642	679258	+	620	2027
	SS12	2	CP002640.1	DMS_other	CP002640.1_621	PDLC03068	Specificity_I_00017	Specificity_I	1.4e-121	1.5e-121	0.983	0.98	679251	680510	+	621	2027
	SS12	1	CP002640.1	AbiD	CP002640.1_863	PDLC02344	AbiD	AbiD	9.5e-28	1.2e-27	0.881	0.942	923054	924064	-	863	2027
	SS12	3	CP002640.1	RM_type_I	CP002640.1_1288	PDLC03076	Specificity_I_00025	Specificity_I	3.8e-59	1.3e-58	0.984	0.834	1365013	1366317	+	1288	2027
	SS12	3	CP002640.1	RM_type_I	CP002640.1_1289	PDLC03076	Specificity_I_00025	Specificity_I	1.3e-102	1.5e-102	0.988	0.986	1366271	1367824	-	1289	2027
	SS12	3	CP002640.1	RM_type_I	CP002640.1_1290	PDLC03021	MTase_I_00004	MTase_I	6.8e-178	7.6e-178	0.992	0.996	1367824	1369287	-	1290	2027
	SS12	3	CP002640.1	RM_type_I	CP002640.1_1291	PDLC03049	REase_I_00010	REase_I	0	0	0.735	0.7	1369300	1371624	-	1291	2027
	SS12	4	CP002640.1	RM_type_I	CP002640.1_1661	PDLC03022	MTase_I_00005	MTase_I	2.4e-184	3.2e-184	0.926	0.561	1697103	1698692	-	1661	2027
	SS12	4	CP002640.1	RM_type_I	CP002640.1_1662	PDLC03064	Specificity_I_00013	Specificity_I	1.6e-70	9.7e-70	0.995	0.956	1698737	1699942	-	1662	2027
	SS12	4	CP002640.1	RM_type_I	CP002640.1_1663	PDLC03048	REase_I_00009	REase_I	2.6e-139	2.6e-138	0.842	0.871	1700050	1703256	-	1663	2027
	SS12
5	D12	5	CP002644.1	RM_type_II	CP002644.1_35	PDLC03294	MTase_II_00080	MTase_II	2.2e-108	2.6e-108	0.919	0.989	40474	41364	+	35	2131
	D12	5	CP002644.1	RM_type_II	CP002644.1_36	PDLC03371	MTase_II_00157	MTase_II	2.7e-112	3e-112	0.977	0.988	41390	42169	+	36	2131
	D12	5	CP002644.1	RM_type_II	CP002644.1_37	PDLC03548	REase_II_00150	REase_II	1.6e-134	1.8e-134	0.977	0.986	42147	43073	+	37	2131
	D12	5	CP002644.1	RM_type_II	CP002644.1_38	PDLC03548	REase_II_00150	REase_II	1.2e-138	1.3e-138	0.964	0.99	43073	43978	+	38	2131
	D12	6	CP002644.1	RM_type_II	CP002644.1_431	PDLC03358	MTase_II_00144	MTase_II	1.2e-84	1.5e-84	0.927	0.894	456622	457482	+	431	2131
	D12	6	CP002644.1	RM_type_II	CP002644.1_432	PDLC03272	MTase_II_00058	MTase_II	7.7e-121	9.4e-121	0.8	0.806	457505	458737	+	432	2131
	D12	6	CP002644.1	RM_type_II	CP002644.1_433	PDLC03446	REase_II_00048	REase_II	4.7e-07	3.1e-06	0.489	0.937	458805	460388	+	433	2131
	D12	1	CP002644.1	AbiE	CP002644.1_879	PDLC02288	AbiEii_WP_110023304.1	AbiEii	3e-96	3.3e-96	0.968	0.898	914109	914954	-	879	2131
	D12	1	CP002644.1	AbiE	CP002644.1_880	PDLC02225	AbiEi_WP_047105540.1	AbiEi	1.1e-69	1.2e-69	0.99	0.965	914951	915541	-	880	2131
	D12	7	CP002644.1	RM_type_II	CP002644.1_1173	PDLC03549	REase_II_00151	REase_II	1.2e-87	1.5e-87	0.942	0.969	1207781	1209070	-	1173	2131
	D12	7	CP002644.1	RM_type_II	CP002644.1_1174	PDLC03547	REase_II_00149	REase_II	9.3e-101	1.5e-100	0.543	0.588	1209084	1210922	-	1174	2131
	D12	7	CP002644.1	RM_type_II	CP002644.1_1175	PDLC03234	MTase_II_00020	MTase_II	1.8e-116	1.9e-116	0.978	0.965	1210915	1211982	-	1175	2131
	D12	7	CP002644.1	RM_type_II	CP002644.1_1176	PDLC03371	MTase_II_00157	MTase_II	4e-63	4.6e-63	0.975	0.946	1211975	1212703	-	1176	2131
	D12	2	CP002644.1	AbiE	CP002644.1_1295	PDLC02225	AbiEi_WP_047105540.1	AbiEi	8.5e-70	9.5e-70	0.99	0.965	1336142	1336732	+	1295	2131
	D12	2	CP002644.1	AbiE	CP002644.1_1296	PDLC02288	AbiEii_WP_110023304.1	AbiEii	6.1e-97	6.7e-97	0.968	0.898	1336729	1337574	+	1296	2131
	D12	4	CP002644.1	RM_type_I	CP002644.1_1394	PDLC03022	MTase_I_00005	MTase_I	3.9e-175	1e-174	0.889	0.558	1438983	1440578	-	1394	2131
	D12	3	CP002644.1	kiwa	CP002644.1_1395	PDLC00225	KwaB_00004	KwaB	1.9e-13	2.9e-13	0.861	0.828	1440610	1441452	-	1395	2131
	D12	3	CP002644.1	kiwa	CP002644.1_1396	PDLC00216	KwaA_00010	KwaA	3.3e-12	3.6e-12	0.966	0.965	1441449	1441982	-	1396	2131
	D12	4	CP002644.1	RM_type_I	CP002644.1_1397	PDLC03124	Specificity_I_00073	Specificity_I	2e-89	3.3e-89	0.993	0.995	1441979	1443211	-	1397	2131
	D12	4	CP002644.1	RM_type_I	CP002644.1_1399	PDLC03048	REase_I_00009	REase_I	2.8e-156	5.6e-156	0.826	0.938	1444002	1447364	-	1399	2131
	D12
6	90-1330	3	CP012731.1	CRISPR_array	CRISPR001	NA	NA	CRISPR_array	NA	6.16	NA	NA	189953	190448	-	191.01	2093
	90-1330	2	CP012731.1	cas_type_II-A	CP012731.1_192	PDLC02120	Csn2_WP_024413352.1	Csn2	3.7e-142	4.1e-142	0.991	0.994	190509	191555	-	192	2093
	90-1330	2	CP012731.1	cas_type_II-A	CP012731.1_193	PDLC02068	Cas2_II_WP_167337171.1	Cas2_II	4.1e-40	4.4e-40	0.944	0.715	191552	191875	-	193	2093
	90-1330	2	CP012731.1	cas_type_II-A	CP012731.1_194	PDLC02061	Cas1_II_WP_078484493.1	Cas1_II	4e-104	4.8e-104	0.961	0.815	191872	192786	-	194	2093
	90-1330	2	CP012731.1	cas_type_II-A	CP012731.1_195	PDLC01256	cd09643	Cas9	2.3e-179	3e-179	0.705	0.992	192953	196321	-	195	2093
	90-1330	6	CP012731.1	RM_type_IV	CP012731.1_429	PDLC03658	mREase_IV_00004	mREase_IV	2e-259	2.5e-259	0.985	0.991	435077	437950	-	429	2093
	90-1330	5	CP012731.1	RM_type_II	CP012731.1_1007	PDLC03569	REase_II_00171	REase_II	3.2e-143	4e-143	0.675	0.995	1016779	1017684	-	1007	2093
	90-1330	5	CP012731.1	RM_type_II	CP012731.1_1008	PDLC03548	REase_II_00150	REase_II	3.5e-135	3.9e-135	0.977	0.986	1017684	1018610	-	1008	2093
	90-1330	5	CP012731.1	RM_type_II	CP012731.1_1009	PDLC03371	MTase_II_00157	MTase_II	1.9e-112	2.1e-112	0.977	0.988	1018588	1019367	-	1009	2093
	90-1330	5	CP012731.1	RM_type_II	CP012731.1_1010	PDLC03294	MTase_II_00080	MTase_II	6.6e-109	7.4e-109	0.982	0.985	1019393	1020223	-	1010	2093
	90-1330	4	CP012731.1	RM_type_I	CP012731.1_1422	PDLC03048	REase_I_00009	REase_I	2.5e-139	2.8e-138	0.84	0.869	1459012	1462218	+	1422	2093
	90-1330	4	CP012731.1	RM_type_I	CP012731.1_1423	PDLC03185	Specificity_I_00134	Specificity_I	1.6e-33	2.2e-33	0.98	0.502	1462326	1462922	+	1423	2093
	90-1330	4	CP012731.1	RM_type_I	CP012731.1_1425	PDLC03124	Specificity_I_00073	Specificity_I	6.7e-84	7.8e-84	0.929	0.891	1463702	1464880	+	1425	2093
	90-1330	4	CP012731.1	RM_type_I	CP012731.1_1427	PDLC03124	Specificity_I_00073	Specificity_I	4e-74	4.7e-74	0.926	0.85	1465660	1466787	+	1427	2093
	90-1330	4	CP012731.1	RM_type_I	CP012731.1_1428	PDLC03022	MTase_I_00005	MTase_I	2.5e-185	3.3e-185	0.926	0.561	1466832	1468421	+	1428	2093
	90-1330	1	CP012731.1	AbiE	CP012731.1_1987	PDLC02288	AbiEii_WP_110023304.1	AbiEii	1.3e-91	1.5e-91	0.982	0.908	2036125	2036967	-	1987	2093
	90-1330	1	CP012731.1	AbiE	CP012731.1_1988	PDLC02225	AbiEi_WP_047105540.1	AbiEi	2.8e-57	3e-57	0.955	0.934	2036964	2037557	-	1988	2093
	90-1330
7	1081	3	CP017667.1	RM_type_I	CP017667.1_181	PDLC03029	MTase_I_00012	MTase_I	2.2e-212	2.5e-212	0.972	0.991	188711	190816	+	181	2067
	1081	3	CP017667.1	RM_type_I	CP017667.1_182	PDLC03090	Specificity_I_00039	Specificity_I	3.1e-114	4.1e-62	0.62	0.615	190809	192095	+	182	2067
	1081	3	CP017667.1	RM_type_I	CP017667.1_186	PDLC03040	REase_I_00001	REase_I	1.7e-33	2.4e-33	0.669	0.617	196384	199353	+	186	2067
	1081	4	CP017667.1	RM_type_I	CP017667.1_596	PDLC03022	MTase_I_00005	MTase_I	8.9e-123	1.2e-122	0.923	0.562	633581	635143	+	596	2067
	1081	4	CP017667.1	RM_type_I	CP017667.1_599	PDLC03144	Specificity_I_00093	Specificity_I	3.3e-122	4e-89	0.63	0.987	636274	638139	+	599	2067
	1081	4	CP017667.1	RM_type_I	CP017667.1_602	PDLC03048	REase_I_00009	REase_I	0	0	0.962	0.991	639843	642908	+	602	2067
	1081	1	CP017667.1	cas_type_II-A	CP017667.1_789	PDLC00975	cas9_maka_4_II	Cas9	0	0	0.994	0.998	846271	850419	+	789	2067
	1081	1	CP017667.1	cas_type_II-A	CP017667.1_790	PDLC02061	Cas1_II_WP_078484493.1	Cas1_II	9.9e-106	1.2e-105	0.969	0.8	850419	851285	+	790	2067
	1081	1	CP017667.1	cas_type_II-A	CP017667.1_791	PDLC02068	Cas2_II_WP_167337171.1	Cas2_II	1.1e-42	1.1e-42	0.962	0.723	851297	851614	+	791	2067
	1081	1	CP017667.1	cas_type_II-A	CP017667.1_792	PDLC02121	Csn2_WP_159082072.1	Csn2	1.7e-100	1.9e-100	0.977	0.995	851616	852281	+	792	2067
	1081	2	CP017667.1	CRISPR_array	CRISPR001	NA	NA	CRISPR_array	NA	6.26	NA	NA	852380	854134	+	792.01	2067
	1081	5	CP017667.1	RM_type_III	CP017667.1_1367	PDLC03647	REase_III_00001	REase_III	1e-294	1.2e-294	0.996	0.996	1449137	1452235	-	1367	2067
	1081	5	CP017667.1	RM_type_III	CP017667.1_1369	PDLC03634	MTase_III_00003	MTase_III	3.9e-218	4.4e-218	0.976	0.995	1452724	1454739	-	1369	2067
	1081
8	HN136	4	CP025095.1	DMS_other	CP025095.1_485	PDLC03234	MTase_II_00020	MTase_II	1.8e-101	2.2e-101	0.985	0.968	528573	529736	+	485	2571
	HN136	7	CP025095.1	RM_type_II	CP025095.1_488	PDLC03329	MTase_II_00115	MTase_II	1.3e-208	1.5e-208	0.993	0.975	532919	534184	-	488	2571
	HN136	7	CP025095.1	RM_type_II	CP025095.1_490	PDLC03553	REase_II_00155	REase_II	5.7e-235	6.4e-235	0.996	0.998	536302	537792	+	490	2571
	HN136	5	CP025095.1	RM_type_I	CP025095.1_850	PDLC03048	REase_I_00009	REase_I	2.5e-155	4.6e-155	0.831	0.939	926928	930272	+	850	2571
	HN136	5	CP025095.1	RM_type_I	CP025095.1_852	PDLC03185	Specificity_I_00134	Specificity_I	2e-81	2.4e-81	0.99	0.995	931983	933233	+	852	2571
	HN136	5	CP025095.1	RM_type_I	CP025095.1_854	PDLC03022	MTase_I_00005	MTase_I	2.2e-174	4.3e-174	0.889	0.558	934124	935719	+	854	2571
	HN136	3	CP025095.1	AbiE	CP025095.1_1043	PDLC02226	AbiEi_WP_146016717.1	AbiEi	2.5e-67	2.8e-67	0.942	0.955	1134115	1134738	+	1043	2571
	HN136	3	CP025095.1	AbiE	CP025095.1_1044	PDLC02289	AbiEii_WP_007349585.1	AbiEii	1.5e-105	1.6e-105	0.988	0.964	1134741	1135739	+	1044	2571
	HN136	1	CP025095.1	AbiD	CP025095.1_1076	PDLC02344	AbiD	AbiD	1.7e-59	2e-59	0.874	0.986	1165971	1167038	+	1076	2571
	HN136	2	CP025095.1	AbiD	CP025095.1_1188	PDLC02344	AbiD	AbiD	1.2e-27	1.6e-27	0.881	0.942	1282965	1283975	+	1188	2571
	HN136	8	CP025095.1	RM_type_III	CP025095.1_1603	PDLC03647	REase_III_00001	REase_III	1e-293	1.2e-293	0.996	0.996	1737413	1740511	-	1603	2571
	HN136	8	CP025095.1	RM_type_III	CP025095.1_1605	PDLC03634	MTase_III_00003	MTase_III	1.4e-236	1.8e-236	0.992	0.942	1741417	1743186	-	1605	2571
	HN136	6	CP025095.1	RM_type_I	CP025095.1_2072	PDLC03022	MTase_I_00005	MTase_I	4.3e-185	5.7e-185	0.926	0.561	2194767	2196356	-	2072	2571
	HN136	6	CP025095.1	RM_type_I	CP025095.1_2075	PDLC03185	Specificity_I_00134	Specificity_I	1.3e-72	4.3e-72	0.988	0.995	2197654	2198898	-	2075	2571
	HN136	6	CP025095.1	RM_type_I	CP025095.1_2076	PDLC03048	REase_I_00009	REase_I	2.5e-138	1.2e-137	0.836	0.865	2199006	2202212	-	2076	2571
	HN136	9	CP025095.1	tmn	CP025095.1_2204	PDLC02220	Tmn_00001	Tmn	1.4e-61	1.4e-61	0.785	0.801	2333965	2337723	-	2204	2571
	HN136
9	HA1003	1	CP030125.1	DMS_other	CP030125.1_425	PDLC03234	MTase_II_00020	MTase_II	5.4e-86	6.4e-86	0.99	0.955	453423	454598	+	425	2126
	HA1003	3	CP030125.1	RM_type_II	CP030125.1_428	PDLC03272	MTase_II_00058	MTase_II	1.5e-120	1.8e-120	0.8	0.806	457560	458792	+	428	2126
	HA1003	3	CP030125.1	RM_type_II	CP030125.1_429	PDLC03446	REase_II_00048	REase_II	7.3e-08	4.4e-07	0.489	0.937	458858	460441	+	429	2126
	HA1003	2	CP030125.1	RM_type_I	CP030125.1_703	PDLC03049	REase_I_00010	REase_I	0	0	0.726	0.689	758189	760516	+	703	2126
	HA1003	2	CP030125.1	RM_type_I	CP030125.1_704	PDLC03021	MTase_I_00004	MTase_I	3.9e-178	4.4e-178	0.992	0.996	760529	761992	+	704	2126
	HA1003	2	CP030125.1	RM_type_I	CP030125.1_705	PDLC03076	Specificity_I_00025	Specificity_I	2.7e-116	3e-116	0.994	0.992	761992	763542	+	705	2126
	HA1003	2	CP030125.1	RM_type_I	CP030125.1_708	PDLC03076	Specificity_I_00025	Specificity_I	1.8e-93	2e-93	0.993	0.844	765100	766362	-	708	2126
	HA1003
10	ISU2614	5	CP031377.1	RM_type_II	CP031377.1_32	PDLC03294	MTase_II_00080	MTase_II	6.8e-109	7.6e-109	0.982	0.985	40205	41035	+	32	2137
	ISU2614	5	CP031377.1	RM_type_II	CP031377.1_33	PDLC03371	MTase_II_00157	MTase_II	1.9e-112	2.2e-112	0.977	0.988	41061	41840	+	33	2137
	ISU2614	5	CP031377.1	RM_type_II	CP031377.1_34	PDLC03548	REase_II_00150	REase_II	3.6e-135	4e-135	0.977	0.986	41818	42744	+	34	2137
	ISU2614	5	CP031377.1	RM_type_II	CP031377.1_35	PDLC03569	REase_II_00171	REase_II	3.3e-143	4.1e-143	0.675	0.995	42744	43649	+	35	2137
	ISU2614	4	CP031377.1	RM_type_I	CP031377.1_426	PDLC03048	REase_I_00009	REase_I	3.9e-138	4.3e-137	0.84	0.869	450448	453654	+	426	2137
	ISU2614	4	CP031377.1	RM_type_I	CP031377.1_427	PDLC03185	Specificity_I_00134	Specificity_I	1.4e-82	1.3e-81	0.988	0.995	453762	455012	+	427	2137
	ISU2614	4	CP031377.1	RM_type_I	CP031377.1_430	PDLC03022	MTase_I_00005	MTase_I	2.6e-185	3.4e-185	0.926	0.561	456310	457899	+	430	2137
	ISU2614	1	CP031377.1	AbiE	CP031377.1_1007	PDLC02225	AbiEi_WP_047105540.1	AbiEi	8.5e-70	9.5e-70	0.99	0.965	1012352	1012942	+	1007	2137
	ISU2614	1	CP031377.1	AbiE	CP031377.1_1008	PDLC02288	AbiEii_WP_110023304.1	AbiEii	6.1e-97	6.7e-97	0.968	0.898	1012939	1013784	+	1008	2137
	ISU2614	3	CP031377.1	CRISPR_array	CRISPR001	NA	NA	CRISPR_array	NA	6.19	NA	NA	1310758	1311517	-	1301.01	2137
	ISU2614	2	CP031377.1	cas_type_II-A	CP031377.1_1302	PDLC02120	Csn2_WP_024413352.1	Csn2	3.8e-142	4.2e-142	0.991	0.994	1311578	1312624	-	1302	2137
	ISU2614	2	CP031377.1	cas_type_II-A	CP031377.1_1303	PDLC02068	Cas2_II_WP_167337171.1	Cas2_II	4.2e-40	4.5e-40	0.944	0.715	1312621	1312944	-	1303	2137
	ISU2614	2	CP031377.1	cas_type_II-A	CP031377.1_1304	PDLC02061	Cas1_II_WP_078484493.1	Cas1_II	4e-104	4.9e-104	0.961	0.815	1312941	1313855	-	1304	2137
	ISU2614	2	CP031377.1	cas_type_II-A	CP031377.1_1305	PDLC01256	cd09643	Cas9	2.3e-179	3e-179	0.705	0.992	1314022	1317390	-	1305	2137
	ISU2614	6	CP031377.1	RM_type_IV	CP031377.1_1542	PDLC03658	mREase_IV_00004	mREase_IV	2.1e-259	2.6e-259	0.985	0.991	1560892	1563765	-	1542	2137
	ISU2614
11	ISU2660	5	CP031379.1	RM_type_II	CP031379.1_32	PDLC03294	MTase_II_00080	MTase_II	6.7e-109	7.5e-109	0.982	0.985	40205	41035	+	32	2115
	ISU2660	5	CP031379.1	RM_type_II	CP031379.1_33	PDLC03371	MTase_II_00157	MTase_II	1.9e-112	2.2e-112	0.977	0.988	41061	41840	+	33	2115
	ISU2660	5	CP031379.1	RM_type_II	CP031379.1_34	PDLC03548	REase_II_00150	REase_II	3.5e-135	4e-135	0.977	0.986	41818	42744	+	34	2115
	ISU2660	5	CP031379.1	RM_type_II	CP031379.1_35	PDLC03569	REase_II_00171	REase_II	3.2e-143	4.1e-143	0.675	0.995	42744	43649	+	35	2115
	ISU2660	6	CP031379.1	RM_type_IV	CP031379.1_602	PDLC03658	mREase_IV_00004	mREase_IV	2.1e-259	2.5e-259	0.985	0.991	616191	619064	+	602	2115
	ISU2660	2	CP031379.1	cas_type_II-A	CP031379.1_840	PDLC01256	cd09643	Cas9	2.3e-179	3e-179	0.705	0.992	863918	867286	+	840	2115
	ISU2660	2	CP031379.1	cas_type_II-A	CP031379.1_841	PDLC02061	Cas1_II_WP_078484493.1	Cas1_II	4e-104	4.9e-104	0.961	0.815	867453	868367	+	841	2115
	ISU2660	2	CP031379.1	cas_type_II-A	CP031379.1_842	PDLC02068	Cas2_II_WP_167337171.1	Cas2_II	4.1e-40	4.4e-40	0.944	0.715	868364	868687	+	842	2115
	ISU2660	2	CP031379.1	cas_type_II-A	CP031379.1_843	PDLC02120	Csn2_WP_024413352.1	Csn2	3.7e-142	4.2e-142	0.991	0.994	868684	869730	+	843	2115
	ISU2660	3	CP031379.1	CRISPR_array	CRISPR001	NA	NA	CRISPR_array	NA	5.9	NA	NA	869791	870088	+	843.01	2115
	ISU2660	1	CP031379.1	AbiE	CP031379.1_1061	PDLC02225	AbiEi_WP_047105540.1	AbiEi	8.5e-70	9.4e-70	0.99	0.965	1100151	1100741	+	1061	2115
	ISU2660	1	CP031379.1	AbiE	CP031379.1_1062	PDLC02288	AbiEii_WP_110023304.1	AbiEii	6e-97	6.6e-97	0.968	0.898	1100738	1101583	+	1062	2115
	ISU2660	4	CP031379.1	RM_type_IV	CP031379.1_1707	PDLC03022	MTase_I_00005	MTase_I	2.5e-185	3.3e-185	0.926	0.561	1749378	1750967	-	1707	2115
	ISU2660	4	CP031379.1	RM_type_I	CP031379.1_1710	PDLC03185	Specificity_I_00134	Specificity_I	1.6e-33	2.2e-33	0.98	0.502	1752328	1752924	-	1710	2115
	ISU2660	4	CP031379.1	RM_type_I	CP031379.1_1711	PDLC03048	REase_I_00009	REase_I	2.5e-139	2.8e-138	0.84	0.869	1753032	1756238	-	1711	2115
	ISU2660
12	YSJ17	4	CP032064.1	RM_type_I	CP032064.1_301	PDLC03022	MTase_I_00005	MTase_I	4.5e-129	5.4e-129	0.925	0.564	314815	316371	+	301	2438
	YSJ17	4	CP032064.1	RM_type_I	CP032064.1_304	PDLC03144	Specificity_I_00093	Specificity_I	1e-129	2.6e-95	0.629	0.987	317509	319344	+	304	2438
	YSJ17	2	CP032064.1	DRT_class_II	CP032064.1_305	PDLC02173	Drt2_00001	Drt2	8.6e-81	1.1e-80	0.916	0.939	319738	321063	+	305	2438
	YSJ17	4	CP032064.1	RM_type_I	CP032064.1_306	PDLC03048	REase_I_00009	REase_I	0	0	0.965	0.994	321127	324225	+	306	2438
	YSJ17	3	CP032064.1	gabija	CP032064.1_480	PDLC00076	GajA_00016	GajA	0	0	0.997	0.999	523390	525495	+	480	2438
	YSJ17	3	CP032064.1	gabija	CP032064.1_481	PDLC00109	GajB_00007	GajB	6.7e-249	7.5e-249	0.995	0.994	525462	527441	+	481	2438
	YSJ17	5	CP032064.1	RM_type_I	CP032064.1_844	PDLC03048	REase_I_00009	REase_I	1.6e-154	2.9e-154	0.83	0.938	921685	925029	+	844	2438
	YSJ17	5	CP032064.1	RM_type_I	CP032064.1_846	PDLC03185	Specificity_I_00134	Specificity_I	1.5e-81	2.3e-74	0.753	0.725	926064	927227	+	846	2438
	YSJ17	5	CP032064.1	RM_type_I	CP032064.1_847	PDLC03022	MTase_I_00005	MTase_I	6e-175	1.2e-174	0.891	0.559	927732	929327	+	847	2438
	YSJ17	1	CP032064.1	AbiE	CP032064.1_1138	PDLC02288	AbiEii_WP_110023304.1	AbiEii	1.1e-96	1.2e-96	0.968	0.898	1202330	1203175	-	1138	2438
	YSJ17	1	CP032064.1	AbiE	CP032064.1_1139	PDLC02225	AbiEi_WP_047105540.1	AbiEi	9.6e-70	1.1e-69	0.99	0.965	1203172	1203762	-	1139	2438
	YSJ17	8	CP032064.1	thoeris_type_I	CP032064.1_1170	PDLC00425	ThsB1_00009	ThsB1	8.5e-188	9.5e-188	0.992	0.982	1238785	1239933	+	1170	2438
	YSJ17	8	CP032064.1	thoeris_type_I	CP032064.1_1171	PDLC00407	ThsA1_00001	ThsA1	6.9e-196	7.7e-196	0.989	0.981	1239963	1241372	+	1171	2438
	YSJ17	8	CP032064.1	thoeris_type_I	CP032064.1_1172	PDLC00438	ThsB1_00022	ThsB1	5e-121	5.5e-121	0.99	0.995	1241372	1241992	+	1172	2438
	YSJ17	7	CP032064.1	RM_type_III	CP032064.1_1570	PDLC03647	REase_III_00001	REase_III	8.7e-293	9.8e-293	0.996	0.996	1667806	1670904	-	1570	2438
	YSJ17	7	CP032064.1	RM_type_III	CP032064.1_1572	PDLC03641	MTase_III_00010	MTase_III	1.3e-102	3.2e-102	0.776	0.743	1671349	1673373	-	1572	2438
	YSJ17	6	CP032064.1	RM_type_I	CP032064.1_1957	PDLC03022	MTase_I_00005	MTase_I	4.9e-185	6.4e-185	0.926	0.561	2048471	2050060	-	1957	2438
	YSJ17	6	CP032064.1	RM_type_I	CP032064.1_1958	PDLC03124	Specificity_I_00073	Specificity_I	8.4e-67	1e-66	0.949	0.777	2050105	2051100	-	1958	2438
	YSJ17	6	CP032064.1	RM_type_I	CP032064.1_1960	PDLC03064	Specificity_I_00013	Specificity_I	2.2e-31	2.5e-31	0.985	0.501	2051954	2052565	-	1960	2438
	YSJ17	6	CP032064.1	RM_type_I	CP032064.1_1961	PDLC03048	REase_I_00009	REase_I	5.1e-139	4.3e-138	0.845	0.874	2052673	2055879	-	1961	2438
	YSJ17
13	YZDH1	6	CP065430.1	RM_type_I	CP065430.1_188	PDLC03029	MTase_I_00012	MTase_I	6.9e-215	7.9e-215	0.972	0.991	205953	208058	+	188	2388
	YZDH1	6	CP065430.1	RM_type_I	CP065430.1_189	PDLC03105	Specificity_I_00054	Specificity_I	2.6e-85	4.3e-50	0.646	0.641	208051	209289	+	189	2388
	YZDH1	3	CP065430.1	AVAST_type_II	CP065430.1_190	PDLC02162	Avs2_00002	Avs2	1.1e-198	1.4e-198	0.981	0.983	209292	213491	+	190	2388
	YZDH1	6	CP065430.1	RM_type_I	CP065430.1_192	PDLC03040	REase_I_00001	REase_I	1.4e-33	1.9e-33	0.689	0.637	215115	218084	+	192	2388
	YZDH1	8	CP065430.1	RM_type_II	CP065430.1_389	PDLC03294	MTase_II_00080	MTase_II	4.7e-110	5.4e-110	0.954	0.985	447835	448689	+	389	2388
	YZDH1	8	CP065430.1	RM_type_II	CP065430.1_390	PDLC03371	MTase_II_00157	MTase_II	7.7e-113	8.5e-113	0.977	0.977	448715	449485	+	390	2388
	YZDH1	8	CP065430.1	RM_type_II	CP065430.1_391	PDLC03548	REase_II_00150	REase_II	1.9e-119	2.1e-119	0.99	0.986	449472	450338	+	391	2388
	YZDH1	7	CP065430.1	RM_type_I	CP065430.1_495	PDLC03048	REase_I_00009	REase_I	2.8e-139	2.6e-138	0.841	0.87	521423	524629	+	495	2388
	YZDH1	7	CP065430.1	RM_type_I	CP065430.1_496	PDLC03124	Specificity_I_00073	Specificity_I	1.5e-97	2.4e-97	0.988	0.993	524737	526002	+	496	2388
	YZDH1	7	CP065430.1	RM_type_I	CP065430.1_498	PDLC03201	Specificity_I_00150	Specificity_I	8.7e-60	9.5e-60	0.976	0.796	526791	527291	+	498	2388
	YZDH1	7	CP065430.1	RM_type_I	CP065430.1_499	PDLC03022	MTase_I_00005	MTase_I	1.5e-183	2e-183	0.925	0.56	527336	528925	+	499	2388
	YZDH1	10	CP065430.1	RM_type_III	CP065430.1_818	PDLC03634	MTase_III_00003	MTase_III	1.7e-248	2e-248	0.941	0.994	868700	870682	+	818	2388
	YZDH1	10	CP065430.1	RM_type_III	CP065430.1_820	PDLC03647	REase_III_00001	REase_III	1.8e-293	2e-293	0.996	0.996	871587	874685	+	820	2388
	YZDH1	1	CP065430.1	AbiE	CP065430.1_1139	PDLC02288	AbiEii_WP_110023304.1	AbiEii	2.4e-96	2.9e-96	0.968	0.898	1176889	1177734	-	1139	2388
	YZDH1	1	CP065430.1	AbiE	CP065430.1_1140	PDLC02253	AbiEi_ABP92137.1	AbiEi	3.8e-69	6.2e-69	0.558	0.982	1177731	1178321	-	1140	2388
	YZDH1	4	CP065430.1	DMS_other	CP065430.1_1277	PDLC03349	MTase_II_00135	MTase_II	6.8e-40	1.2e-39	0.982	0.941	1310981	1312123	+	1277	2388
	YZDH1	4	CP065430.1	DMS_other	CP065430.1_1279	PDLC03371	MTase_II_00157	MTase_II	1.3e-58	1.9e-58	0.943	0.954	1312420	1313157	-	1279	2388
	YZDH1	4	CP065430.1	DMS_other	CP065430.1_1282	PDLC03666	Control_protein_00003	Control_protein	8.6e-18	9.2e-18	0.958	0.883	1315047	1315259	-	1282	2388
	YZDH1	5	CP065430.1	DMS_other	CP065430.1_1755	PDLC02861	DpdF_00007	DpdF	2.6e-19	5.8e-19	0.911	0.542	1879056	1880138	+	1755	2388
	YZDH1	2	CP065430.1	AbiZ	CP065430.1_1757	PDLC02354	AbiZ	AbiZ	6.4e-46	9.2e-46	0.888	0.927	1881955	1883241	-	1757	2388
	YZDH1	9	CP065430.1	RM_type_II	CP065430.1_1758	PDLC03297	MTase_II_00083	MTase_II	3.7e-143	4.3e-143	0.982	0.985	1883256	1884239	-	1758	2388
	YZDH1	9	CP065430.1	RM_type_II	CP065430.1_1759	PDLC03551	REase_II_00153	REase_II	2.7e-138	3.1e-138	0.961	0.968	1884226	1885080	-	1759	2388
	YZDH1
14	39565	5	CP076517.1	RM_type_II	CP076517.1_436	PDLC03329	MTase_II_00115	MTase_II	6.6e-209	7.3e-209	0.993	0.975	477130	478395	-	436	2050
	39565	5	CP076517.1	RM_type_II	CP076517.1_437	PDLC03553	REase_II_00155	REase_II	6.5e-206	7.8e-206	0.965	0.879	478507	479874	+	437	2050
	39565	6	CP076517.1	RM_type_II	CP076517.1_739	PDLC03378	MTase_II_00164	MTase_II	4.5e-95	4.5e-95	0.847	0.959	763010	764245	-	739	2050
	39565	6	CP076517.1	RM_type_II	CP076517.1_740	PDLC03430	REase_II_00032	REase_II	9.7e-108	1.1e-107	0.991	0.997	764359	765342	+	740	2050
	39565	4	CP076517.1	hachiman_type_I	CP076517.1_768	PDLC00171	HamA1_00022	HamA1	1.1e-12	1.5e-12	0.448	0.476	792998	793927	+	768	2050
	39565	4	CP076517.1	hachiman_type_I	CP076517.1_769	PDLC00180	HamB1_00007	HamB1	7e-102	7.8e-102	0.987	0.946	793908	795971	+	769	2050
	39565	1	CP076517.1	AbiD	CP076517.1_1087	PDLC02344	AbiD	AbiD	6.7e-44	8.3e-44	0.923	0.957	1108755	1109771	+	1087	2050
	39565	3	CP076517.1	AbiE	CP076517.1_1204	PDLC02225	AbiEi_WP_047105540.1	AbiEi	5.1e-69	5.7e-69	0.99	0.965	1241925	1242515	+	1204	2050
	39565	3	CP076517.1	AbiE	CP076517.1_1205	PDLC02288	AbiEii_WP_110023304.1	AbiEii	1.8e-96	2e-96	0.968	0.898	1242512	1243357	+	1205	2050
	39565	2	CP076517.1	AbiD	CP076517.1_1207	PDLC02344	AbiD	AbiD	9.6e-28	1.2e-27	0.881	0.942	1243841	1244851	-	1207	2050
	39565
15	SS389	7	CP082202.1	RM_type_IV	CP082202.1_465	PDLC03658	mREase_IV_00004	mREase_IV	5.5e-256	6.9e-256	0.984	0.99	499294	502167	+	465	2129
	SS389	5	CP082202.1	RM_type_I	CP082202.1_626	PDLC03022	MTase_I_00005	MTase_I	1.1e-122	1.4e-122	0.925	0.564	645798	647360	+	626	2129
	SS389	5	CP082202.1	RM_type_I	CP082202.1_629	PDLC03144	Specificity_I_00093	Specificity_I	3.4e-91	4.3e-91	0.959	0.987	648490	649722	+	629	2129
	SS389	5	CP082202.1	RM_type_I	CP082202.1_633	PDLC03048	REase_I_00009	REase_I	0	0	0.963	0.992	652071	655136	+	633	2129
	SS389	1	CP082202.1	cas_type_II-A	CP082202.1_814	PDLC00975	cas9_maka_4_II	Cas9	0	0	0.993	0.997	845295	849398	+	814	2129
	SS389	1	CP082202.1	cas_type_II-A	CP082202.1_815	PDLC02061	Cas1_II_WP_078484493.1	Cas1_II	8.8e-106	1.1e-105	0.969	0.8	849398	850264	+	815	2129
	SS389	1	CP082202.1	cas_type_II-A	CP082202.1_816	PDLC02068	Cas2_II_WP_167337171.1	Cas2_II	3.8e-42	4.1e-42	0.962	0.723	850276	850593	+	816	2129
	SS389	1	CP082202.1	cas_type_II-A	CP082202.1_817	PDLC02121	Csn2_WP_159082072.1	Csn2	9.8e-101	1.1e-100	0.977	0.995	850595	851260	+	817	2129
	SS389	2	CP082202.1	CRISPR_array	CRISPR001	NA	NA	CRISPR_array	NA	6.26	NA	NA	851359	853506	+	817.01	2129
	SS389	2	CP082202.1	CRISPR_array	CRISPR002	NA	NA	CRISPR_array	NA	6.21	NA	NA	854789	855813	+	820.02	2129
	SS389	3	CP082202.1	DMS_other	CP082202.1_1200	PDLC03068	Specificity_I_00017	Specificity_I	2.1e-121	2.7e-121	0.974	0.983	1249122	1250396	-	1200	2129
	SS389	3	CP082202.1	DMS_other	CP082202.1_1201	PDLC03033	MTase_I_00016	MTase_I	1.8e-260	2.1e-260	0.985	0.993	1250389	1252005	-	1201	2129
	SS389	6	CP082202.1	RM_type_III	CP082202.1_1425	PDLC03647	REase_III_00001	REase_III	3e-294	3.4e-294	0.996	0.996	1484055	1487153	-	1425	2129
	SS389	6	CP082202.1	RM_type_III	CP082202.1_1427	PDLC03634	MTase_III_00003	MTase_III	6.3e-186	1.1e-185	0.992	0.942	1488059	1489954	-	1427	2129
	SS389	4	CP082202.1	hachiman_type_I	CP082202.1_1520	PDLC00180	HamB1_00007	HamB1	1.2e-222	1.4e-222	0.989	0.986	1584763	1586895	-	1520	2129
	SS389	4	CP082202.1	hachiman_type_I	CP082202.1_1521	PDLC00150	HamA1_00001	HamA1	1.1e-112	1.2e-112	0.99	0.981	1586892	1587809	-	1521	2129
	SS389
16	NJ3	4	CP082203.1	RM_type_IV	CP082203.1_491	PDLC03658	mREase_IV_00004	mREase_IV	5.4e-256	6.7e-256	0.984	0.99	499028	501901	+	491	2063
	NJ3	3	CP082203.1	RM_type_I	CP082203.1_596	PDLC03022	MTase_I_00005	MTase_I	1e-122	1.3e-122	0.925	0.564	608240	609802	+	596	2063
	NJ3	3	CP082203.1	RM_type_I	CP082203.1_599	PDLC03144	Specificity_I_00093	Specificity_I	2.4e-91	3.1e-91	0.954	0.987	610932	612170	+	599	2063
	NJ3	3	CP082203.1	RM_type_I	CP082203.1_603	PDLC03048	REase_I_00009	REase_I	0	0	0.963	0.992	614499	617564	+	603	2063
	NJ3	1	CP082203.1	cas_type_II-A	CP082203.1_782	PDLC00975	cas9_maka_4_II	Cas9	0	0	0.993	0.997	809030	813133	+	782	2063
	NJ3	1	CP082203.1	cas_type_II-A	CP082203.1_783	PDLC02061	Cas1_II_WP_078484493.1	Cas1_II	9.3e-106	1.1e-105	0.969	0.8	813133	813999	+	783	2063
	NJ3	1	CP082203.1	cas_type_II-A	CP082203.1_784	PDLC02068	Cas2_II_WP_167337171.1	Cas2_II	2.9e-42	3.1e-42	0.962	0.723	814011	814328	+	784	2063
	NJ3	1	CP082203.1	cas_type_II-A	CP082203.1_785	PDLC02121	Csn2_WP_159082072.1	Csn2	1.8e-101	2e-101	0.977	0.995	814330	814995	+	785	2063
	NJ3	2	CP082203.1	CRISPR_array	CRISPR001	NA	NA	CRISPR_array	NA	6.24	NA	NA	815094	819676	+	785.01	2063
	NJ3
17	FJSM5	4	CP082204.1	RM_type_I	CP082204.1_297	PDLC03022	MTase_I_00005	MTase_I	3.7e-128	4.5e-128	0.925	0.564	299098	300654	+	297	2589
	FJSM5	4	CP082204.1	RM_type_I	CP082204.1_300	PDLC03144	Specificity_I_00093	Specificity_I	5e-118	2.1e-82	0.631	0.987	301793	303598	+	300	2589
	FJSM5	3	CP082204.1	PrrC	CP082204.1_301	PDLC02360	PrrC	PrrC	1.6e-105	1.8e-105	0.975	0.89	303613	304827	+	301	2589
	FJSM5	4	CP082204.1	RM_type_I	CP082204.1_302	PDLC03048	REase_I_00009	REase_I	0	0	0.967	0.996	304824	307922	+	302	2589
	FJSM5	6	CP082204.1	RM_type_II	CP082204.1_812	PDLC03378	MTase_II_00164	MTase_II	1.4e-94	1.4e-94	0.847	0.959	833039	834274	-	812	2589
	FJSM5	6	CP082204.1	RM_type_II	CP082204.1_813	PDLC03430	REase_II_00032	REase_II	9.5e-108	1.1e-107	0.991	0.997	834387	835370	+	813	2589
	FJSM5	1	CP082204.1	AbiD	CP082204.1_1527	PDLC02344	AbiD	AbiD	1.7e-59	2e-59	0.874	0.986	1552510	1553577	-	1527	2589
	FJSM5	2	CP082204.1	AbiE	CP082204.1_1566	PDLC02225	AbiEi_WP_047105540.1	AbiEi	8.7e-70	9.6e-70	0.99	0.965	1586882	1587472	+	1566	2589
	FJSM5	2	CP082204.1	AbiE	CP082204.1_1567	PDLC02288	AbiEii_WP_110023304.1	AbiEii	1.3e-96	1.5e-96	0.968	0.898	1587469	1588314	+	1567	2589
	FJSM5	8	CP082204.1	RM_type_III	CP082204.1_1765	PDLC03647	REase_III_00001	REase_III	1.9e-293	2.1e-293	0.996	0.996	1808530	1811628	-	1765	2589
	FJSM5	8	CP082204.1	RM_type_III	CP082204.1_1767	PDLC03634	MTase_III_00003	MTase_III	5.3e-224	6.1e-224	0.942	0.995	1812324	1814279	-	1767	2589
	FJSM5	7	CP082204.1	RM_type_II	CP082204.1_1863	PDLC03553	REase_II_00155	REase_II	6.3e-234	7.1e-234	0.996	0.998	1917872	1919362	-	1863	2589
	FJSM5	7	CP082204.1	RM_type_II	CP082204.1_1864	PDLC03329	MTase_II_00115	MTase_II	2.8e-208	3.1e-208	0.993	0.975	1919474	1920739	+	1864	2589
	FJSM5	5	CP082204.1	RM_type_I	CP082204.1_2035	PDLC03022	MTase_I_00005	MTase_I	6e-185	7.9e-185	0.926	0.561	2085780	2087369	-	2035	2589
	FJSM5	5	CP082204.1	RM_type_I	CP082204.1_2038	PDLC03078	Specificity_I_00027	Specificity_I	4.5e-84	1.4e-83	0.988	0.995	2088689	2089933	-	2038	2589
	FJSM5	5	CP082204.1	RM_type_I	CP082204.1_2039	PDLC03048	REase_I_00009	REase_I	4e-139	1.9e-138	0.841	0.87	2090041	2093247	-	2039	2589
	FJSM5
18	AKJ18	5	CP082205.1	RM_type_I	CP082205.1_301	PDLC03029	MTase_I_00012	MTase_I	5.7e-215	6.6e-215	0.972	0.991	300112	302217	+	301	2422
	AKJ18	5	CP082205.1	RM_type_I	CP082205.1_302	PDLC03072	Specificity_I_00021	Specificity_I	2.9e-76	2.4e-74	0.986	0.958	302210	303517	+	302	2422
	AKJ18	5	CP082205.1	RM_type_I	CP082205.1_306	PDLC03040	REase_I_00001	REase_I	1.2e-33	1.7e-33	0.675	0.623	305890	308859	+	306	2422
	AKJ18	6	CP082205.1	RM_type_I	CP082205.1_448	PDLC03048	REase_I_00009	REase_I	1.8e-139	1.3e-138	0.842	0.871	466741	469947	+	448	2422
	AKJ18	6	CP082205.1	RM_type_I	CP082205.1_449	PDLC03185	Specificity_I_00134	Specificity_I	1.7e-91	2.8e-90	0.988	0.995	470055	471257	+	449	2422
	AKJ18	6	CP082205.1	RM_type_I	CP082205.1_452	PDLC03022	MTase_I_00005	MTase_I	4.3e-185	5.7e-185	0.926	0.561	472570	474159	+	452	2422
	AKJ18	8	CP082205.1	RM_type_II	CP082205.1_972	PDLC03371	MTase_II_00157	MTase_II	5.8e-63	6.7e-63	0.979	0.95	1005265	1005993	+	972	2422
	AKJ18	8	CP082205.1	RM_type_II	CP082205.1_973	PDLC03234	MTase_II_00020	MTase_II	4.4e-116	4.9e-116	0.978	0.965	1005986	1007053	+	973	2422
	AKJ18	8	CP082205.1	RM_type_II	CP082205.1_974	PDLC03547	REase_II_00149	REase_II	4.6e-101	6.9e-101	0.543	0.603	1007046	1008884	+	974	2422
	AKJ18	8	CP082205.1	RM_type_II	CP082205.1_975	PDLC03549	REase_II_00151	REase_II	1.6e-87	1.9e-87	0.942	0.969	1008898	1010187	+	975	2422
	AKJ18	1	CP082205.1	AbiE	CP082205.1_1038	PDLC02320	AbiEii_WP_051188422.1	AbiEii	2.8e-84	3.2e-84	0.948	0.993	1066215	1066679	-	1038	2422
	AKJ18	1	CP082205.1	AbiE	CP082205.1_1040	PDLC02288	AbiEii_WP_110023304.1	AbiEii	1.2e-52	1.4e-52	0.98	0.5	1068218	1068667	-	1040	2422
	AKJ18	1	CP082205.1	AbiE	CP082205.1_1041	PDLC02225	AbiEi_WP_047105540.1	AbiEi	9.7e-70	1.1e-69	0.99	0.965	1068664	1069254	-	1041	2422
	AKJ18	11	CP082205.1	RM_type_IIG	CP082205.1_1156	PDLC03616	REase_MTase_IIG_00021	REase_MTase_IIG	3.3e-223	4.4e-223	0.979	0.985	1202716	1204740	+	1156	2422
	AKJ18	3	CP082205.1	DMS_other	CP082205.1_1157	PDLC03593	Specificity_II_00004	Specificity_II	4.3e-25	1.9e-24	0.908	0.946	1204683	1205924	+	1157	2422
	AKJ18	7	CP082205.1	RM_type_I	CP082205.1_1511	PDLC03022	MTase_I_00005	MTase_I	1.1e-173	2.4e-173	0.891	0.559	1545544	1547139	-	1511	2422
	AKJ18	7	CP082205.1	RM_type_I	CP082205.1_1512	PDLC03124	Specificity_I_00073	Specificity_I	4.5e-66	6.1e-66	0.992	0.99	1547997	1549172	-	1512	2422
	AKJ18	7	CP082205.1	RM_type_I	CP082205.1_1514	PDLC03048	REase_I_00009	REase_I	6.1e-155	1.1e-154	0.826	0.938	1550856	1554218	-	1514	2422
	AKJ18	4	CP082205.1	DMS_other	CP082205.1_1760	PDLC02861	DpdF_00007	DpdF	2.8e-20	4.8e-20	0.911	0.542	1857928	1859010	+	1760	2422
	AKJ18	2	CP082205.1	AbiZ	CP082205.1_1762	PDLC02354	AbiZ	AbiZ	5e-45	7.4e-45	0.823	0.854	1860830	1862116	-	1762	2422
	AKJ18	9	CP082205.1	RM_type_II	CP082205.1_1763	PDLC03297	MTase_II_00083	MTase_II	6.8e-143	7.9e-143	0.982	0.985	1862131	1863114	-	1763	2422
	AKJ18	9	CP082205.1	RM_type_II	CP082205.1_1764	PDLC03551	REase_II_00153	REase_II	6.1e-138	7e-138	0.961	0.968	1863101	1863955	-	1764	2422
	AKJ18	10	CP082205.1	RM_type_II	CP082205.1_1994	PDLC03548	REase_II_00150	REase_II	1.9e-119	2.1e-119	0.99	0.986	2114934	2115800	-	1994	2422
	AKJ18	10	CP082205.1	RM_type_II	CP082205.1_1995	PDLC03371	MTase_II_00157	MTase_II	7.4e-113	8.1e-113	0.977	0.977	2115787	2116557	-	1995	2422
	AKJ18	10	CP082205.1	RM_type_II	CP082205.1_1996	PDLC03294	MTase_II_00080	MTase_II	7.9e-109	9e-109	0.954	0.985	2116583	2117437	-	1996	2422
	AKJ18	12	CP082205.1	tmn	CP082205.1_2070	PDLC02220	Tmn_00001	Tmn	1.8e-62	1.8e-62	0.72	0.804	2194498	2198604	-	2070	2422
	AKJ18
19	9401240	4	LR738724.1	gabija	LR738724.1_228	PDLC00079	GajA_00019	GajA	1.5e-269	1.7e-269	0.996	0.997	238087	240153	+	228	2046
	9401240	4	LR738724.1	gabija	LR738724.1_229	PDLC00135	GajB_00033	GajB	7.8e-240	8.8e-240	0.988	0.997	240135	242057	+	229	2046
	9401240	5	LR738724.1	RM_type_II	LR738724.1_416	PDLC03329	MTase_II_00115	MTase_II	9.5e-209	1.1e-208	0.993	0.975	446843	448108	-	416	2046
	9401240	5	LR738724.1	RM_type_II	LR738724.1_417	PDLC03553	REase_II_00155	REase_II	3.3e-237	3.7e-237	0.996	0.998	448220	449710	+	417	2046
	9401240	2	LR738724.1	cas_type_II-A	LR738724.1_691	PDLC00975	cas9_maka_4_II	Cas9	0	0	0.994	0.998	742176	746324	+	691	2046
	9401240	2	LR738724.1	cas_type_II-A	LR738724.1_692	PDLC02061	Cas1_II_WP_078484493.1	Cas1_II	9.3e-106	1.1e-105	0.969	0.8	746324	747190	+	692	2046
	9401240	2	LR738724.1	cas_type_II-A	LR738724.1_693	PDLC02068	Cas2_II_WP_167337171.1	Cas2_II	2.8e-42	3.1e-42	0.962	0.723	747202	747519	+	693	2046
	9401240	2	LR738724.1	cas_type_II-A	LR738724.1_694	PDLC02121	Csn2_WP_159082072.1	Csn2	7e-101	7.9e-101	0.977	0.995	747521	748186	+	694	2046
	9401240	3	LR738724.1	CRISPR_array	CRISPR001	NA	NA	CRISPR_array	NA	6.24	NA	NA	748285	749970	+	694.01	2046
	9401240	1	LR738724.1	AbiE	LR738724.1_918	PDLC02288	AbiEii_WP_110023304.1	AbiEii	1.4e-96	1.5e-96	0.968	0.898	980357	981202	-	918	2046
	9401240	1	LR738724.1	AbiE	LR738724.1_919	PDLC02225	AbiEi_WP_047105540.1	AbiEi	1.7e-69	1.9e-69	0.99	0.965	981199	981789	-	919	2046
	9401240
20	SZ1908	7	CP082948.1	tmn	CP082948.1_337	PDLC02220	Tmn_00001	Tmn	5.8e-65	5.8e-65	0.771	0.811	363806	367834	+	337	2041
	SZ1908	1	CP082948.1	AbiD	CP082948.1_618	PDLC02344	AbiD	AbiD	9.5e-28	1.2e-27	0.881	0.942	664079	665089	+	618	2041
	SZ1908	2	CP082948.1	AbiE	CP082948.1_620	PDLC02320	AbiEii_WP_051188422.1	AbiEii	6e-83	6.8e-83	0.942	0.986	665573	666037	-	620	2041
	SZ1908	2	CP082948.1	AbiE	CP082948.1_622	PDLC02288	AbiEii_WP_110023304.1	AbiEii	1e-52	1.1e-52	0.98	0.5	667576	668025	-	622	2041
	SZ1908	2	CP082948.1	AbiE	CP082948.1_623	PDLC02225	AbiEi_WP_047105540.1	AbiEi	8.2e-70	9.1e-70	0.99	0.965	668022	668612	-	623	2041
	SZ1908	6	CP082948.1	RM_type_III	CP082948.1_737	PDLC03634	MTase_III_00003	MTase_III	1.2e-148	1.4e-148	0.986	0.686	790029	791318	+	737	2041
	SZ1908	6	CP082948.1	RM_type_III	CP082948.1_738	PDLC03647	REase_III_00001	REase_III	6.2e-295	7e-295	0.996	0.996	791322	794420	+	738	2041
	SZ1908	3	CP082948.1	DMS_other	CP082948.1_750	PDLC03020	MTase_I_00003	MTase_I	1.8e-16	2.6e-16	0.714	0.544	806525	807490	+	750	2041
	SZ1908	3	CP082948.1	DMS_other	CP082948.1_752	PDLC03068	Specificity_I_00017	Specificity_I	1.4e-121	1.6e-121	0.983	0.98	808159	809418	+	752	2041
	SZ1908	4	CP082948.1	RM_type_I	CP082948.1_1355	PDLC03076	Specificity_I_00025	Specificity_I	1.5e-59	1.6e-59	0.979	0.826	1430634	1431923	+	1355	2041
	SZ1908	4	CP082948.1	RM_type_I	CP082948.1_1356	PDLC03076	Specificity_I_00025	Specificity_I	8.1e-103	2.4e-102	0.992	0.994	1431877	1433445	-	1356	2041
	SZ1908	4	CP082948.1	RM_type_I	CP082948.1_1357	PDLC03021	MTase_I_00004	MTase_I	6.8e-178	7.7e-178	0.992	0.996	1433445	1434908	-	1357	2041
	SZ1908	4	CP082948.1	RM_type_I	CP082948.1_1358	PDLC03049	REase_I_00010	REase_I	0	0	0.735	0.7	1434921	1437245	-	1358	2041
	SZ1908	5	CP082948.1	RM_type_I	CP082948.1_1669	PDLC03022	MTase_I_00005	MTase_I	2.4e-184	3.2e-184	0.926	0.561	1726047	1727636	-	1669	2041
	SZ1908	5	CP082948.1	RM_type_I	CP082948.1_1670	PDLC03064	Specificity_I_00013	Specificity_I	1.6e-70	9.8e-70	0.995	0.956	1727681	1728886	-	1670	2041
	SZ1908	5	CP082948.1	RM_type_I	CP082948.1_1671	PDLC03048	REase_I_00009	REase_I	2.6e-139	2.6e-138	0.842	0.871	1728994	1732200	-	1671	2041
	SZ1908
21	CZ130302	7	CP024974.1	RM_type_II	CP024974.1_41	PDLC03294	MTase_II_00080	MTase_II	3.8e-108	4.2e-108	0.982	0.985	47928	48758	+	41	2449
	CZ130302	7	CP024974.1	RM_type_II	CP024974.1_42	PDLC03371	MTase_II_00157	MTase_II	2.2e-112	2.5e-112	0.977	0.988	48784	49563	+	42	2449
	CZ130302	7	CP024974.1	RM_type_II	CP024974.1_43	PDLC03548	REase_II_00150	REase_II	7.3e-135	8.3e-135	0.977	0.986	49541	50467	+	43	2449
	CZ130302	7	CP024974.1	RM_type_II	CP024974.1_44	PDLC03548	REase_II_00150	REase_II	6.1e-138	6.8e-138	0.964	0.99	50467	51372	+	44	2449
	CZ130302	10	CP024974.1	RM_type_III	CP024974.1_722	PDLC03634	MTase_III_00003	MTase_III	1.5e-208	1.8e-208	0.992	0.942	740236	742005	+	722	2449
	CZ130302	10	CP024974.1	RM_type_III	CP024974.1_724	PDLC03647	REase_III_00001	REase_III	9.9e-294	1.1e-293	0.996	0.996	742911	746009	+	724	2449
	CZ130302	1	CP024974.1	AbiD	CP024974.1_1232	PDLC02344	AbiD	AbiD	6.2e-60	7.3e-60	0.874	0.986	1300501	1301568	-	1232	2449
	CZ130302	2	CP024974.1	AbiE	CP024974.1_1279	PDLC02288	AbiEii_WP_110023304.1	AbiEii	1.3e-91	1.5e-91	0.982	0.908	1346717	1347559	-	1279	2449
	CZ130302	2	CP024974.1	AbiE	CP024974.1_1280	PDLC02225	AbiEi_WP_047105540.1	AbiEi	1.3e-58	1.4e-58	0.96	0.939	1347556	1348149	-	1280	2449
	CZ130302	3	CP024974.1	DMS_other	CP024974.1_1312	PDLC03591	Specificity_II_00002	Specificity_II	3.4e-23	2.1e-13	0.435	0.516	1377933	1379138	-	1312	2449
	CZ130302	9	CP024974.1	RM_type_IIG	CP024974.1_1313	PDLC03616	REase_MTase_IIG_00021	REase_MTase_IIG	4.8e-222	6.5e-222	0.979	0.985	1379081	1381105	-	1313	2449
	CZ130302	5	CP024974.1	RM_type_I	CP024974.1_1527	PDLC03022	MTase_I_00005	MTase_I	3.3e-174	9.1e-174	0.891	0.559	1595436	1597031	-	1527	2449
	CZ130302	5	CP024974.1	RM_type_I	CP024974.1_1529	PDLC03078	Specificity_I_00027	Specificity_I	5.6e-80	1.2e-79	0.987	0.993	1597455	1598621	-	1529	2449
	CZ130302	5	CP024974.1	RM_type_I	CP024974.1_1531	PDLC03048	REase_I_00009	REase_I	5.6e-156	1e-155	0.83	0.938	1599656	1603000	-	1531	2449
	CZ130302	4	CP024974.1	gabija	CP024974.1_1550	PDLC00148	GajB_00046	GajB	2e-41	5.5e-41	0.942	0.932	1622923	1623999	-	1550	2449
	CZ130302	4	CP024974.1	gabija	CP024974.1_1551	PDLC00102	GajA_00042	GajA	2.2e-45	2.5e-45	0.977	0.395	1623984	1624625	-	1551	2449
	CZ130302	4	CP024974.1	gabija	CP024974.1_1552	PDLC00102	GajA_00042	GajA	1e-27	1.2e-27	0.835	0.414	1624754	1625533	-	1552	2449
	CZ130302	8	CP024974.1	RM_type_II	CP024974.1_1804	PDLC03446	REase_II_00048	REase_II	2.8e-07	1.9e-06	0.489	0.937	1878706	1880289	-	1804	2449
	CZ130302	8	CP024974.1	RM_type_II	CP024974.1_1805	PDLC03272	MTase_II_00058	MTase_II	3.6e-121	4.4e-121	0.798	0.803	1880357	1881589	-	1805	2449
	CZ130302	6	CP024974.1	RM_type_I	CP024974.1_1969	PDLC03022	MTase_I_00005	MTase_I	4.1e-185	5.4e-185	0.926	0.561	2037008	2038597	-	1969	2449
	CZ130302	6	CP024974.1	RM_type_I	CP024974.1_1972	PDLC03185	Specificity_I_00134	Specificity_I	3.6e-78	4.6e-78	0.988	0.995	2039922	2041154	-	1972	2449
	CZ130302	6	CP024974.1	RM_type_I	CP024974.1_1973	PDLC03048	REase_I_00009	REase_I	6.9e-139	6.2e-138	0.842	0.871	2041262	2044468	-	1973	2449
	CZ130302
22	CS100322	7	CP024050.1	tmn	CP024050.1_335	PDLC02220	Tmn_00001	Tmn	5.8e-65	5.8e-65	0.771	0.811	360608	364636	+	335	2043
	CS100322	1	CP024050.1	AbiD	CP024050.1_617	PDLC02344	AbiD	AbiD	9.6e-28	1.2e-27	0.881	0.942	660879	661889	+	617	2043
	CS100322	2	CP024050.1	AbiE	CP024050.1_619	PDLC02320	AbiEii_WP_051188422.1	AbiEii	6.1e-83	6.8e-83	0.942	0.986	662373	662837	-	619	2043
	CS100322	2	CP024050.1	AbiE	CP024050.1_621	PDLC02288	AbiEii_WP_110023304.1	AbiEii	1e-52	1.1e-52	0.98	0.5	664376	664825	-	621	2043
	CS100322	2	CP024050.1	AbiE	CP024050.1_622	PDLC02225	AbiEi_WP_047105540.1	AbiEi	8.2e-70	9.1e-70	0.99	0.965	664822	665412	-	622	2043
	CS100322	6	CP024050.1	RM_type_III	CP024050.1_736	PDLC03634	MTase_III_00003	MTase_III	1.2e-148	1.4e-148	0.986	0.686	786829	788118	+	736	2043
	CS100322	6	CP024050.1	RM_type_III	CP024050.1_737	PDLC03647	REase_III_00001	REase_III	5.4e-294	6e-294	0.996	0.996	788122	791220	+	737	2043
	CS100322	3	CP024050.1	DMS_other	CP024050.1_749	PDLC03020	MTase_I_00003	MTase_I	1.8e-16	2.6e-16	0.714	0.544	803325	804290	+	749	2043
	CS100322	3	CP024050.1	DMS_other	CP024050.1_751	PDLC03068	Specificity_I_00017	Specificity_I	1.4e-121	1.6e-121	0.983	0.98	804959	806218	+	751	2043
	CS100322	4	CP024050.1	RM_type_I	CP024050.1_1357	PDLC03076	Specificity_I_00025	Specificity_I	1.5e-59	1.6e-59	0.979	0.826	1430843	1432132	+	1357	2043
	CS100322	4	CP024050.1	RM_type_I	CP024050.1_1358	PDLC03076	Specificity_I_00025	Specificity_I	8.1e-103	2.4e-102	0.992	0.994	1432086	1433654	-	1358	2043
	CS100322	4	CP024050.1	RM_type_I	CP024050.1_1359	PDLC03021	MTase_I_00004	MTase_I	6.9e-178	7.7e-178	0.992	0.996	1433654	1435117	-	1359	2043
	CS100322	4	CP024050.1	RM_type_I	CP024050.1_1360	PDLC03049	REase_I_00010	REase_I	0	0	0.735	0.7	1435130	1437454	-	1360	2043
	CS100322	5	CP024050.1	RM_type_I	CP024050.1_1671	PDLC03022	MTase_I_00005	MTase_I	2.4e-184	3.2e-184	0.926	0.561	1726248	1727837	-	1671	2043
	CS100322	5	CP024050.1	RM_type_I	CP024050.1_1672	PDLC03064	Specificity_I_00013	Specificity_I	1.6e-70	9.8e-70	0.995	0.956	1727882	1729087	-	1672	2043
	CS100322	5	CP024050.1	RM_type_I	CP024050.1_1673	PDLC03048	REase_I_00009	REase_I	2.6e-139	2.6e-138	0.842	0.871	1729195	1732401	-	1673	2043
	CS100322
23	SC183	1	CP071305.1	AbiE	CP071305.1_993	PDLC02288	AbiEii_WP_110023304.1	AbiEii	1.9e-96	2.1e-96	0.968	0.898	1009126	1009971	-	993	2296
	SC183	1	CP071305.1	AbiE	CP071305.1_994	PDLC02225	AbiEi_WP_047105540.1	AbiEi	3.1e-70	3.5e-70	0.99	0.965	1009968	1010558	-	994	2296
	SC183	4	CP071305.1	RM_type_II	CP071305.1_1092	PDLC03557	REase_II_00159	REase_II	3e-99	8.9e-99	0.84	0.889	1102355	1104460	-	1092	2296
	SC183	4	CP071305.1	RM_type_II	CP071305.1_1093	PDLC03292	MTase_II_00078	MTase_II	5.1e-185	6.1e-185	0.911	0.896	1104630	1106759	+	1093	2296
	SC183	6	CP071305.1	Stk2	CP071305.1_1094	PDLC02375	Stk2	Stk2	9.1e-235	1e-234	0.992	0.998	1107096	1108604	-	1094	2296
	SC183	5	CP071305.1	RM_type_III	CP071305.1_1352	PDLC03647	REase_III_00001	REase_III	2.5e-296	2.8e-296	0.996	0.996	1352767	1355865	-	1352	2296
	SC183	5	CP071305.1	RM_type_III	CP071305.1_1353	PDLC03634	MTase_III_00003	MTase_III	4.7e-247	5.4e-247	0.945	0.995	1355869	1357845	-	1353	2296
	SC183	3	CP071305.1	CRISPR_array	CRISPR001	NA	NA	CRISPR_array	NA	6.26	NA	NA	1574497	1578362	-	1568.01	2296
	SC183	2	CP071305.1	cas_type_II-A	CP071305.1_1570	PDLC02121	Csn2_WP_159082072.1	Csn2	1.5e-100	1.7e-100	0.977	0.995	1578461	1579126	-	1570	2296
	SC183	2	CP071305.1	cas_type_II-A	CP071305.1_1571	PDLC02068	Cas2_II_WP_167337171.1	Cas2_II	1.2e-42	1.3e-42	0.962	0.723	1579128	1579445	-	1571	2296
	SC183	2	CP071305.1	cas_type_II-A	CP071305.1_1572	PDLC02061	Cas1_II_WP_078484493.1	Cas1_II	8.2e-106	1e-105	0.969	0.8	1579457	1580323	-	1572	2296
	SC183	2	CP071305.1	cas_type_II-A	CP071305.1_1573	PDLC00975	cas9_maka_4_II	Cas9	0	0	0.993	0.997	1580323	1584468	-	1573	2296
	SC183
24	SC070731	6	CP003922.1	tmn	CP003922.1_336	PDLC02220	Tmn_00001	Tmn	5.8e-65	5.8e-65	0.771	0.811	362302	366330	+	336	2045
	SC070731	1	CP003922.1	AbiE	CP003922.1_553	PDLC02320	AbiEii_WP_051188422.1	AbiEii	6.1e-83	6.8e-83	0.942	0.986	606093	606557	-	553	2045
	SC070731	1	CP003922.1	AbiE	CP003922.1_555	PDLC02288	AbiEii_WP_110023304.1	AbiEii	1e-52	1.1e-52	0.98	0.5	608098	608547	-	555	2045
	SC070731	1	CP003922.1	AbiE	CP003922.1_556	PDLC02225	AbiEi_WP_047105540.1	AbiEi	8.2e-70	9.1e-70	0.99	0.965	608544	609134	-	556	2045
	SC070731	5	CP003922.1	RM_type_III	CP003922.1_735	PDLC03634	MTase_III_00003	MTase_III	1.2e-148	1.4e-148	0.986	0.686	786949	788238	+	735	2045
	SC070731	5	CP003922.1	RM_type_III	CP003922.1_736	PDLC03647	REase_III_00001	REase_III	6.2e-295	7e-295	0.996	0.996	788242	791340	+	736	2045
	SC070731	2	CP003922.1	DMS_other	CP003922.1_748	PDLC03020	MTase_I_00003	MTase_I	1.8e-16	2.6e-16	0.714	0.544	803445	804410	+	748	2045
	SC070731	2	CP003922.1	DMS_other	CP003922.1_750	PDLC03068	Specificity_I_00017	Specificity_I	1.4e-121	1.6e-121	0.983	0.98	805079	806338	+	750	2045
	SC070731	3	CP003922.1	RM_type_I	CP003922.1_1357	PDLC03076	Specificity_I_00025	Specificity_I	1.5e-59	1.6e-59	0.979	0.826	1430374	1431663	+	1357	2045
	SC070731	3	CP003922.1	RM_type_I	CP003922.1_1358	PDLC03076	Specificity_I_00025	Specificity_I	8.1e-103	2.4e-102	0.992	0.994	1431617	1433185	-	1358	2045
	SC070731	3	CP003922.1	RM_type_I	CP003922.1_1359	PDLC03021	MTase_I_00004	MTase_I	6.9e-178	7.7e-178	0.992	0.996	1433185	1434648	-	1359	2045
	SC070731	3	CP003922.1	RM_type_I	CP003922.1_1360	PDLC03049	REase_I_00010	REase_I	0	0	0.735	0.7	1434661	1436985	-	1360	2045
	SC070731	4	CP003922.1	RM_type_I	CP003922.1_1672	PDLC03022	MTase_I_00005	MTase_I	2.4e-184	3.2e-184	0.926	0.561	1726657	1728246	-	1672	2045
	SC070731	4	CP003922.1	RM_type_I	CP003922.1_1673	PDLC03064	Specificity_I_00013	Specificity_I	1.6e-70	9.8e-70	0.995	0.956	1728291	1729496	-	1673	2045
	SC070731	4	CP003922.1	RM_type_I	CP003922.1_1674	PDLC03048	REase_I_00009	REase_I	2.6e-139	2.6e-138	0.842	0.871	1729604	1732810	-	1674	2045
	SC070731
25	LS9N	7	LT671674.1	RM_type_III	LT671674.1_725	PDLC03634	MTase_III_00003	MTase_III	2.6e-248	2.9e-248	0.943	0.995	773870	775852	+	725	2434
	LS9N	7	LT671674.1	RM_type_III	LT671674.1_727	PDLC03647	REase_III_00001	REase_III	1e-285	1.2e-285	0.992	0.967	777398	780412	+	727	2434
	LS9N	2	LT671674.1	RM_type_I	LT671674.1_899	PDLC03048	REase_I_00009	REase_I	2e-155	3.7e-155	0.83	0.938	948420	951764	+	899	2434
	LS9N	2	LT671674.1	RM_type_I	LT671674.1_901	PDLC03185	Specificity_I_00134	Specificity_I	4.2e-95	1.4e-93	0.99	0.995	952554	953741	+	901	2434
	LS9N	2	LT671674.1	RM_type_I	LT671674.1_902	PDLC03022	MTase_I_00005	MTase_I	3.8e-175	8.7e-175	0.889	0.558	954598	956193	+	902	2434
	LS9N	6	LT671674.1	RM_type_IIG	LT671674.1_1163	PDLC03630	REase_MTase_IIG_00035	REase_MTase_IIG	2.7e-129	7.1e-129	0.953	0.827	1226180	1229092	+	1163	2434
	LS9N	1	LT671674.1	AbiE	LT671674.1_1245	PDLC02225	AbiEi_WP_047105540.1	AbiEi	7.6e-58	8.3e-58	0.955	0.934	1301827	1302420	+	1245	2434
	LS9N	1	LT671674.1	AbiE	LT671674.1_1246	PDLC02288	AbiEii_WP_110023304.1	AbiEii	3.4e-92	3.8e-92	0.982	0.908	1302417	1303259	+	1246	2434
	LS9N	3	LT671674.1	RM_type_I	LT671674.1_1940	PDLC03022	MTase_I_00005	MTase_I	3.6e-185	4.7e-185	0.926	0.561	2057468	2059057	-	1940	2434
	LS9N	3	LT671674.1	RM_type_I	LT671674.1_1943	PDLC03124	Specificity_I_00073	Specificity_I	4.1e-42	5.1e-42	0.971	0.501	2060385	2061008	-	1943	2434
	LS9N	3	LT671674.1	RM_type_I	LT671674.1_1944	PDLC03048	REase_I_00009	REase_I	2.3e-139	2.4e-138	0.843	0.872	2061116	2064322	-	1944	2434
	LS9N	4	LT671674.1	RM_type_II	LT671674.1_1978	PDLC03548	REase_II_00150	REase_II	3.2e-120	3.6e-120	0.99	0.986	2098221	2099087	-	1978	2434
	LS9N	4	LT671674.1	RM_type_II	LT671674.1_1979	PDLC03371	MTase_II_00157	MTase_II	7.8e-113	8.6e-113	0.977	0.977	2099074	2099844	-	1979	2434
	LS9N	4	LT671674.1	RM_type_II	LT671674.1_1981	PDLC03344	MTase_II_00130	MTase_II	4.2e-53	5.1e-53	0.816	0.838	2100250	2100723	-	1981	2434
	LS9N	5	LT671674.1	RM_type_II	LT671674.1_2366	PDLC03548	REase_II_00150	REase_II	4.4e-120	4.9e-120	0.99	0.986	2492992	2493858	-	2366	2434
	LS9N	5	LT671674.1	RM_type_II	LT671674.1_2367	PDLC03371	MTase_II_00157	MTase_II	2.7e-112	3e-112	0.977	0.977	2493845	2494615	-	2367	2434
	LS9N	5	LT671674.1	RM_type_II	LT671674.1_2368	PDLC03294	MTase_II_00080	MTase_II	1.2e-109	1.4e-109	0.958	0.989	2494641	2495495	-	2368	2434
	LS9N
26	05HAS68	5	CP002007.2	RM_type_II	CP002007.2_32	PDLC03294	MTase_II_00080	MTase_II	6.7e-109	7.5e-109	0.982	0.985	40203	41033	+	32	2127
	05HAS68	5	CP002007.2	RM_type_II	CP002007.2_33	PDLC03371	MTase_II_00157	MTase_II	6.2e-107	7.1e-107	0.976	0.988	41059	41814	+	33	2127
	05HAS68	5	CP002007.2	RM_type_II	CP002007.2_34	PDLC03548	REase_II_00150	REase_II	3.5e-135	4e-135	0.977	0.986	41792	42718	+	34	2127
	05HAS68	5	CP002007.2	RM_type_II	CP002007.2_35	PDLC03569	REase_II_00171	REase_II	3.2e-143	4.1e-143	0.675	0.995	42718	43623	+	35	2127
	05HAS68	6	CP002007.2	RM_type_IV	CP002007.2_629	PDLC03658	mREase_IV_00004	mREase_IV	2.1e-259	2.6e-259	0.985	0.991	634321	637194	+	629	2127
	05HAS68	1	CP002007.2	cas_type_II-A	CP002007.2_867	PDLC01256	cd09643	Cas9	2e-179	2.6e-179	0.741	0.992	881857	885063	+	867	2127
	05HAS68	1	CP002007.2	cas_type_II-A	CP002007.2_869	PDLC02061	Cas1_II_WP_078484493.1	Cas1_II	4e-104	4.9e-104	0.961	0.815	886443	887357	+	869	2127
	05HAS68	1	CP002007.2	cas_type_II-A	CP002007.2_870	PDLC02068	Cas2_II_WP_167337171.1	Cas2_II	4.1e-40	4.4e-40	0.944	0.715	887354	887677	+	870	2127
	05HAS68	1	CP002007.2	cas_type_II-A	CP002007.2_871	PDLC02120	Csn2_WP_024413352.1	Csn2	3.8e-142	4.2e-142	0.991	0.994	887674	888720	+	871	2127
	05HAS68	2	CP002007.2	CRISPR_array	CRISPR001	NA	NA	CRISPR_array	NA	6.16	NA	NA	888781	889275	+	871.01	2127
	05HAS68	3	CP002007.2	gabija	CP002007.2_1198	PDLC00079	GajA_00019	GajA	1.6e-238	1.8e-238	0.995	0.897	1218399	1220228	+	1198	2127
	05HAS68	3	CP002007.2	gabija	CP002007.2_1199	PDLC00115	GajB_00013	GajB	1.6e-230	1.9e-230	0.903	0.994	1220357	1222150	+	1199	2127
	05HAS68	4	CP002007.2	RM_type_I	CP002007.2_1724	PDLC03022	MTase_I_00005	MTase_I	2.5e-185	3.4e-185	0.926	0.561	1750099	1751688	-	1724	2127
	05HAS68	4	CP002007.2	RM_type_I	CP002007.2_1726	PDLC03048	REase_I_00009	REase_I	2.5e-139	2.8e-138	0.84	0.869	1752386	1755592	-	1726	2127
	05HAS68
27	ST1	1	CP002651.1	cas_type_II-A	CP002651.1_1248	PDLC02121	Csn2_WP_159082072.1	Csn2	9.5e-100	1.1e-99	0.977	0.995	1291243	1291908	-	1248	2003
	ST1	1	CP002651.1	cas_type_II-A	CP002651.1_1249	PDLC02068	Cas2_II_WP_167337171.1	Cas2_II	1e-42	1.1e-42	0.962	0.723	1291910	1292227	-	1249	2003
	ST1	1	CP002651.1	cas_type_II-A	CP002651.1_1250	PDLC02061	Cas1_II_WP_078484493.1	Cas1_II	8.7e-105	1.1e-104	0.969	0.8	1292239	1293105	-	1250	2003
	ST1	1	CP002651.1	cas_type_II-A	CP002651.1_1251	PDLC00975	cas9_maka_4_II	Cas9	0	0	0.993	0.997	1293105	1297250	-	1251	2003
	ST1	2	CP002651.1	RM_type_I	CP002651.1_1604	PDLC03022	MTase_I_00005	MTase_I	9e-185	1.2e-184	0.926	0.561	1614175	1615764	-	1604	2003
	ST1	2	CP002651.1	RM_type_I	CP002651.1_1606	PDLC03048	REase_I_00009	REase_I	3.2e-139	3.6e-138	0.839	0.868	1616525	1619731	-	1606	2003
	ST1
28	T15	2	CP006246.1	cbass_type_II	CP006246.1_954	PDLC00795	Cyclase_00035	Cyclase	5.6e-114	6.3e-114	0.991	0.994	995075	996097	+	954	2196
	T15	2	CP006246.1	cbass_type_II	CP006246.1_955	PDLC00846	E1E2_00022	E1-E2	0	0	0.995	0.998	996106	997872	+	955	2196
	T15	2	CP006246.1	cbass_type_II	CP006246.1_956	PDLC00887	JAB_00001	JAB	1.3e-58	1.4e-58	0.981	0.969	997850	998314	+	956	2196
	T15	2	CP006246.1	cbass_type_II	CP006246.1_957	PDLC00701	Effector_00039	Effector	6.4e-173	7.2e-173	0.989	0.996	998321	999175	+	957	2196
	T15	1	CP006246.1	AbiD	CP006246.1_1066	PDLC02344	AbiD	AbiD	5.8e-46	6.8e-46	0.928	0.946	1115534	1116496	-	1066	2196
	T15	4	CP006246.1	RM_type_I	CP006246.1_1261	PDLC03068	Specificity_I_00017	Specificity_I	5.7e-97	6.4e-97	0.995	0.985	1300033	1301298	-	1261	2196
	T15	4	CP006246.1	RM_type_I	CP006246.1_1265	PDLC03033	MTase_I_00016	MTase_I	3.4e-150	4.2e-150	0.868	0.632	1303062	1304222	-	1265	2196
	T15	4	CP006246.1	RM_type_I	CP006246.1_1266	PDLC03040	REase_I_00001	REase_I	1.1e-39	3.4e-37	0.586	0.571	1304227	1307280	-	1266	2196
	T15	6	CP006246.1	RM_type_III	CP006246.1_1277	PDLC03647	REase_III_00001	REase_III	1.1e-293	1.2e-293	0.996	0.996	1316325	1319423	-	1277	2196
	T15	6	CP006246.1	RM_type_III	CP006246.1_1278	PDLC03634	MTase_III_00003	MTase_III	1.6e-248	1.8e-248	0.923	0.994	1319427	1321448	-	1278	2196
	T15	3	CP006246.1	hachiman_type_I	CP006246.1_1433	PDLC00180	HamB1_00007	HamB1	1.5e-99	1.7e-99	0.987	0.946	1483408	1485471	-	1433	2196
	T15	3	CP006246.1	hachiman_type_I	CP006246.1_1434	PDLC00171	HamA1_00022	HamA1	3.4e-11	4.8e-11	0.453	0.476	1485452	1486372	-	1434	2196
	T15	5	CP006246.1	RM_type_I	CP006246.1_1810	PDLC03022	MTase_I_00005	MTase_I	2.6e-185	3.5e-185	0.926	0.561	1823746	1825335	-	1810	2196
	T15	5	CP006246.1	RM_type_I	CP006246.1_1812	PDLC03048	REase_I_00009	REase_I	2.9e-138	2.9e-137	0.842	0.871	1826096	1829302	-	1812	2196
	T15
29	NSUI002	6	CP011419.1	RM_type_II	CP011419.1_32	PDLC03294	MTase_II_00080	MTase_II	7.1e-109	7.9e-109	0.982	0.985	40410	41240	+	32	2233
	NSUI002	6	CP011419.1	RM_type_II	CP011419.1_33	PDLC03371	MTase_II_00157	MTase_II	2e-112	2.3e-112	0.977	0.988	41266	42045	+	33	2233
	NSUI002	6	CP011419.1	RM_type_II	CP011419.1_34	PDLC03548	REase_II_00150	REase_II	3.7e-135	4.2e-135	0.977	0.986	42023	42949	+	34	2233
	NSUI002	6	CP011419.1	RM_type_II	CP011419.1_35	PDLC03569	REase_II_00171	REase_II	3.4e-143	4.3e-143	0.675	0.995	42949	43854	+	35	2233
	NSUI002	7	CP011419.1	RM_type_IV	CP011419.1_627	PDLC03658	mREase_IV_00004	mREase_IV	2.2e-259	2.7e-259	0.985	0.991	633715	636588	+	627	2233
	NSUI002	4	CP011419.1	gabija	CP011419.1_1115	PDLC00115	GajB_00013	GajB	8.9e-225	1e-224	0.902	0.994	1121616	1123397	-	1115	2233
	NSUI002	4	CP011419.1	gabija	CP011419.1_1116	PDLC00079	GajA_00019	GajA	1.7e-238	1.9e-238	0.995	0.897	1123526	1125355	-	1116	2233
	NSUI002	1	CP011419.1	AbiE	CP011419.1_1149	PDLC02225	AbiEi_WP_047105540.1	AbiEi	5.2e-69	5.8e-69	0.99	0.965	1159932	1160522	+	1149	2233
	NSUI002	1	CP011419.1	AbiE	CP011419.1_1150	PDLC02288	AbiEii_WP_110023304.1	AbiEii	9.7e-97	1.1e-96	0.968	0.898	1160519	1161364	+	1150	2233
	NSUI002	3	CP011419.1	CRISPR_array	CRISPR001	NA	NA	CRISPR_array	NA	6.17	NA	NA	1463059	1463686	-	1448.01	2233
	NSUI002	2	CP011419.1	cas_type_II-A	CP011419.1_1449	PDLC02120	Csn2_WP_024413352.1	Csn2	4e-142	4.4e-142	0.991	0.994	1463747	1464793	-	1449	2233
	NSUI002	2	CP011419.1	cas_type_II-A	CP011419.1_1450	PDLC02068	Cas2_II_WP_167337171.1	Cas2_II	4.4e-40	4.7e-40	0.944	0.715	1464790	1465113	-	1450	2233
	NSUI002	2	CP011419.1	cas_type_II-A	CP011419.1_1451	PDLC02061	Cas1_II_WP_078484493.1	Cas1_II	4.2e-104	5.1e-104	0.961	0.815	1465110	1466024	-	1451	2233
	NSUI002	2	CP011419.1	cas_type_II-A	CP011419.1_1452	PDLC01256	cd09643	Cas9	2.4e-179	3.2e-179	0.705	0.992	1466191	1469559	-	1452	2233
	NSUI002	5	CP011419.1	RM_type_I	CP011419.1_1792	PDLC03022	MTase_I_00005	MTase_I	2.7e-185	3.5e-185	0.926	0.561	1797934	1799523	-	1792	2233
	NSUI002	5	CP011419.1	RM_type_I	CP011419.1_1793	PDLC03124	Specificity_I_00073	Specificity_I	4.3e-74	5e-74	0.926	0.85	1799568	1800695	-	1793	2233
	NSUI002	5	CP011419.1	RM_type_I	CP011419.1_1795	PDLC03185	Specificity_I_00134	Specificity_I	1.7e-33	2.3e-33	0.98	0.502	1801475	1802071	-	1795	2233
	NSUI002	5	CP011419.1	RM_type_I	CP011419.1_1796	PDLC03048	REase_I_00009	REase_I	2.7e-139	2.9e-138	0.84	0.869	1802179	1805385	-	1796	2233
	NSUI002
30	NSUI060	6	CP012911.1	RM_type_IV	CP012911.1_38	PDLC03658	mREase_IV_00004	mREase_IV	2.2e-259	2.7e-259	0.985	0.991	42513	45386	+	38	2282
	NSUI060	5	CP012911.1	RM_type_II	CP012911.1_106	PDLC03294	MTase_II_00080	MTase_II	7.2e-109	8.1e-109	0.982	0.985	108540	109370	+	106	2282
	NSUI060	5	CP012911.1	RM_type_II	CP012911.1_107	PDLC03371	MTase_II_00157	MTase_II	2.1e-112	2.3e-112	0.977	0.988	109396	110175	+	107	2282
	NSUI060	5	CP012911.1	RM_type_II	CP012911.1_108	PDLC03548	REase_II_00150	REase_II	3.8e-135	4.3e-135	0.977	0.986	110153	111079	+	108	2282
	NSUI060	5	CP012911.1	RM_type_II	CP012911.1_109	PDLC03569	REase_II_00171	REase_II	3.5e-143	4.4e-143	0.675	0.995	111079	111984	+	109	2282
	NSUI060	4	CP012911.1	RM_type_I	CP012911.1_454	PDLC03048	REase_I_00009	REase_I	4e-139	4.7e-138	0.839	0.868	470503	473709	+	454	2282
	NSUI060	4	CP012911.1	RM_type_I	CP012911.1_455	PDLC03087	Specificity_I_00036	Specificity_I	4e-98	4.5e-98	0.979	0.981	473817	475094	+	455	2282
	NSUI060	4	CP012911.1	RM_type_I	CP012911.1_458	PDLC03022	MTase_I_00005	MTase_I	1.7e-185	2.3e-185	0.926	0.561	476392	477981	+	458	2282
	NSUI060	1	CP012911.1	AbiE	CP012911.1_959	PDLC02225	AbiEi_WP_047105540.1	AbiEi	5.4e-69	5.9e-69	0.99	0.965	1014063	1014653	+	959	2282
	NSUI060	1	CP012911.1	AbiE	CP012911.1_960	PDLC02288	AbiEii_WP_110023304.1	AbiEii	9.9e-97	1.1e-96	0.968	0.898	1014650	1015495	+	960	2282
	NSUI060	3	CP012911.1	CRISPR_array	CRISPR001	NA	NA	CRISPR_array	NA	6.1	NA	NA	1371281	1371645	-	1322.01	2282
	NSUI060	2	CP012911.1	cas_type_II-A	CP012911.1_1324	PDLC02120	Csn2_WP_024413352.1	Csn2	4e-142	4.5e-142	0.991	0.994	1373286	1374332	-	1324	2282
	NSUI060	2	CP012911.1	cas_type_II-A	CP012911.1_1325	PDLC02068	Cas2_II_WP_167337171.1	Cas2_II	4.5e-40	4.8e-40	0.944	0.715	1374329	1374652	-	1325	2282
	NSUI060	2	CP012911.1	cas_type_II-A	CP012911.1_1326	PDLC02061	Cas1_II_WP_078484493.1	Cas1_II	4.3e-104	5.3e-104	0.961	0.815	1374649	1375563	-	1326	2282
	NSUI060	2	CP012911.1	cas_type_II-A	CP012911.1_1328	PDLC01256	cd09643	Cas9	2.5e-179	3.2e-179	0.705	0.992	1377153	1380521	-	1328	2282
	NSUI060
31	LSM102	7	CP016175.1	tmn	CP016175.1_333	PDLC02220	Tmn_00001	Tmn	6.9e-68	6.9e-68	0.772	0.811	359346	363398	+	333	1963
	LSM102	6	CP016175.1	RM_type_III	CP016175.1_605	PDLC03634	MTase_III_00003	MTase_III	1.1e-148	1.3e-148	0.986	0.686	660589	661878	+	605	1963
	LSM102	6	CP016175.1	RM_type_III	CP016175.1_606	PDLC03647	REase_III_00001	REase_III	6e-295	6.7e-295	0.996	0.996	661882	664980	+	606	1963
	LSM102	2	CP016175.1	DMS_other	CP016175.1_618	PDLC03020	MTase_I_00003	MTase_I	1.7e-16	2.5e-16	0.714	0.544	677085	678050	+	618	1963
	LSM102	2	CP016175.1	DMS_other	CP016175.1_620	PDLC03068	Specificity_I_00017	Specificity_I	1.3e-121	1.5e-121	0.983	0.98	678719	679978	+	620	1963
	LSM102	3	CP016175.1	gabija	CP016175.1_831	PDLC00134	GajB_00032	GajB	8.2e-202	9.8e-202	0.9	0.988	891396	892802	-	831	1963
	LSM102	3	CP016175.1	gabija	CP016175.1_832	PDLC00061	GajA_00001	GajA	0	0	0.991	0.995	892789	894876	-	832	1963
	LSM102	1	CP016175.1	AbiE	CP016175.1_853	PDLC02253	AbiEi_ABP92137.1	AbiEi	3.8e-69	5.9e-69	0.558	0.982	919675	920265	+	853	1963
	LSM102	1	CP016175.1	AbiE	CP016175.1_854	PDLC02288	AbiEii_WP_110023304.1	AbiEii	1.2e-96	1.4e-96	0.961	0.895	920262	921107	+	854	1963
	LSM102	4	CP016175.1	RM_type_I	CP016175.1_1278	PDLC03076	Specificity_I_00025	Specificity_I	1.4e-59	1.6e-59	0.979	0.826	1361829	1363118	+	1278	1963
	LSM102	4	CP016175.1	RM_type_I	CP016175.1_1279	PDLC03076	Specificity_I_00025	Specificity_I	7.8e-103	2.3e-102	0.992	0.994	1363072	1364640	-	1279	1963
	LSM102	4	CP016175.1	RM_type_I	CP016175.1_1280	PDLC03021	MTase_I_00004	MTase_I	6.6e-178	7.4e-178	0.992	0.996	1364640	1366103	-	1280	1963
	LSM102	4	CP016175.1	RM_type_I	CP016175.1_1281	PDLC03049	REase_I_00010	REase_I	0	0	0.735	0.7	1366116	1368440	-	1281	1963
	LSM102	5	CP016175.1	RM_type_I	CP016175.1_1591	PDLC03022	MTase_I_00005	MTase_I	2.4e-184	3.1e-184	0.926	0.561	1657187	1658776	-	1591	1963
	LSM102	5	CP016175.1	RM_type_I	CP016175.1_1593	PDLC03048	REase_I_00009	REase_I	2.5e-139	2.5e-138	0.842	0.871	1659480	1662686	-	1593	1963
	LSM102
32	ISU2812	11	CP017092.1	tmn	CP017092.1_209	PDLC02220	Tmn_00001	Tmn	7.9e-65	7.9e-65	0.72	0.724	228990	232748	+	209	2450
	ISU2812	4	CP017092.1	ietAS	CP017092.1_332	PDLC02196	IetA_00002	IetA	3.7e-40	2.9e-38	0.983	0.976	361131	362174	+	332	2450
	ISU2812	4	CP017092.1	ietAS	CP017092.1_333	PDLC02197	IetS_00001	IetS	3.4e-62	6.5e-62	0.636	0.676	362180	364405	+	333	2450
	ISU2812	5	CP017092.1	RM_type_I	CP017092.1_573	PDLC03048	REase_I_00009	REase_I	1e-138	9.3e-138	0.843	0.872	612542	615748	+	573	2450
	ISU2812	5	CP017092.1	RM_type_I	CP017092.1_574	PDLC03087	Specificity_I_00036	Specificity_I	6.1e-87	6.9e-87	0.978	0.981	615856	617103	+	574	2450
	ISU2812	5	CP017092.1	RM_type_I	CP017092.1_577	PDLC03022	MTase_I_00005	MTase_I	3.3e-185	4.4e-185	0.926	0.561	618464	620053	+	577	2450
	ISU2812	8	CP017092.1	RM_type_II	CP017092.1_834	PDLC03551	REase_II_00153	REase_II	6.2e-138	7.1e-138	0.961	0.968	895108	895962	+	834	2450
	ISU2812	8	CP017092.1	RM_type_II	CP017092.1_835	PDLC03297	MTase_II_00083	MTase_II	6.9e-143	8e-143	0.982	0.985	895949	896932	+	835	2450
	ISU2812	2	CP017092.1	DMS_other	CP017092.1_838	PDLC02861	DpdF_00007	DpdF	2.6e-20	4e-20	0.911	0.542	900053	901135	-	838	2450
	ISU2812	3	CP017092.1	DMS_other	CP017092.1_1776	PDLC03593	Specificity_II_00004	Specificity_II	4.3e-25	1.9e-24	0.908	0.946	1852227	1853468	-	1776	2450
	ISU2812	9	CP017092.1	RM_type_IIG	CP017092.1_1777	PDLC03616	REase_MTase_IIG_00021	REase_MTase_IIG	3.3e-223	4.5e-223	0.979	0.985	1853411	1855435	-	1777	2450
	ISU2812	6	CP017092.1	RM_type_I	CP017092.1_1844	PDLC03164	Specificity_I_00113	Specificity_I	1.5e-60	1.9e-60	0.946	0.589	1926145	1926921	-	1844	2450
	ISU2812	6	CP017092.1	RM_type_I	CP017092.1_1845	PDLC03033	MTase_I_00016	MTase_I	2.2e-259	2.5e-259	0.985	0.993	1926914	1928530	-	1845	2450
	ISU2812	6	CP017092.1	RM_type_I	CP017092.1_1848	PDLC03040	REase_I_00001	REase_I	1.6e-40	8.6e-38	0.802	0.574	1930968	1933211	-	1848	2450
	ISU2812	10	CP017092.1	RM_type_III	CP017092.1_1860	PDLC03647	REase_III_00001	REase_III	8.2e-293	9.2e-293	0.996	0.996	1943868	1946966	-	1860	2450
	ISU2812	10	CP017092.1	RM_type_III	CP017092.1_1861	PDLC03634	MTase_III_00003	MTase_III	1.6e-248	1.9e-248	0.944	0.994	1946970	1948946	-	1861	2450
	ISU2812	7	CP017092.1	RM_type_I	CP017092.1_2085	PDLC03040	REase_I_00001	REase_I	2e-33	2.9e-33	0.677	0.625	2190927	2193896	-	2085	2450
	ISU2812	1	CP017092.1	AVAST_type_II	CP017092.1_2087	PDLC02162	Avs2_00002	Avs2	1.9e-197	2.4e-197	0.981	0.984	2195504	2199712	-	2087	2450
	ISU2812	7	CP017092.1	RM_type_I	CP017092.1_2088	PDLC03072	Specificity_I_00021	Specificity_I	3e-76	2.4e-74	0.986	0.958	2199715	2201022	-	2088	2450
	ISU2812	7	CP017092.1	RM_type_I	CP017092.1_2089	PDLC03029	MTase_I_00012	MTase_I	3.8e-215	4.4e-215	0.972	0.991	2201015	2203120	-	2089	2450
	ISU2812
33	HA0609	6	CP024126.1	RM_type_II	CP024126.1_33	PDLC03294	MTase_II_00080	MTase_II	7e-109	7.9e-109	0.982	0.985	40204	41034	+	33	2220
	HA0609	6	CP024126.1	RM_type_II	CP024126.1_34	PDLC03371	MTase_II_00157	MTase_II	2e-112	2.3e-112	0.977	0.988	41060	41839	+	34	2220
	HA0609	6	CP024126.1	RM_type_II	CP024126.1_35	PDLC03548	REase_II_00150	REase_II	3.7e-135	4.2e-135	0.977	0.986	41817	42743	+	35	2220
	HA0609	6	CP024126.1	RM_type_II	CP024126.1_36	PDLC03569	REase_II_00171	REase_II	3.4e-143	4.3e-143	0.675	0.995	42743	43648	+	36	2220
	HA0609	7	CP024126.1	RM_type_IV	CP024126.1_632	PDLC03658	mREase_IV_00004	mREase_IV	2.2e-259	2.7e-259	0.985	0.991	634404	637277	+	632	2220
	HA0609	4	CP024126.1	gabija	CP024126.1_1056	PDLC00115	GajB_00013	GajB	8.9e-225	1e-224	0.902	0.994	1083449	1085230	-	1056	2220
	HA0609	4	CP024126.1	gabija	CP024126.1_1057	PDLC00079	GajA_00019	GajA	1.7e-238	1.9e-238	0.995	0.897	1085359	1087188	-	1057	2220
	HA0609	1	CP024126.1	AbiE	CP024126.1_1090	PDLC02225	AbiEi_WP_047105540.1	AbiEi	5.2e-69	5.8e-69	0.99	0.965	1121844	1122434	+	1090	2220
	HA0609	1	CP024126.1	AbiE	CP024126.1_1091	PDLC02288	AbiEii_WP_110023304.1	AbiEii	9.7e-97	1.1e-96	0.968	0.898	1122431	1123276	+	1091	2220
	HA0609	3	CP024126.1	CRISPR_array	CRISPR001	NA	NA	CRISPR_array	NA	6.17	NA	NA	1422948	1423575	-	1387.01	2220
	HA0609	2	CP024126.1	cas_type_II-A	CP024126.1_1388	PDLC02120	Csn2_WP_024413352.1	Csn2	3.9e-142	4.4e-142	0.991	0.994	1423636	1424682	-	1388	2220
	HA0609	2	CP024126.1	cas_type_II-A	CP024126.1_1389	PDLC02068	Cas2_II_WP_167337171.1	Cas2_II	4.3e-40	4.6e-40	0.944	0.715	1424679	1425002	-	1389	2220
	HA0609	2	CP024126.1	cas_type_II-A	CP024126.1_1390	PDLC02061	Cas1_II_WP_078484493.1	Cas1_II	4.2e-104	5.1e-104	0.961	0.815	1424999	1425913	-	1390	2220
	HA0609	2	CP024126.1	cas_type_II-A	CP024126.1_1391	PDLC01460	COG3513	Cas9	3.2e-31	4e-31	0.819	0.334	1426080	1427636	-	1391	2220
	HA0609	2	CP024126.1	cas_type_II-A	CP024126.1_1392	PDLC01136	icity0040	RT	1.2e-46	5.8e-44	0.464	0.901	1428236	1429909	+	1392	2220
	HA0609	2	CP024126.1	cas_type_II-A	CP024126.1_1393	PDLC01256	cd09643	Cas9	4.8e-117	5.4e-117	0.985	0.738	1429981	1431759	-	1393	2220
	HA0609	5	CP024126.1	RM_type_I	CP024126.1_1737	PDLC03022	MTase_I_00005	MTase_I	2.7e-185	3.5e-185	0.926	0.561	1762444	1764033	-	1737	2220
	HA0609	5	CP024126.1	RM_type_I	CP024126.1_1738	PDLC03124	Specificity_I_00073	Specificity_I	4.2e-74	5e-74	0.926	0.85	1764078	1765205	-	1738	2220
	HA0609	5	CP024126.1	RM_type_I	CP024126.1_1740	PDLC03185	Specificity_I_00134	Specificity_I	1.7e-33	2.3e-33	0.98	0.502	1765985	1766581	-	1740	2220
	HA0609	5	CP024126.1	RM_type_I	CP024126.1_1741	PDLC03048	REase_I_00009	REase_I	2.6e-139	2.9e-138	0.84	0.869	1766689	1769895	-	1741	2220
	HA0609
34	SH0104	5	CP025419.1	RM_type_II	CP025419.1_32	PDLC03294	MTase_II_00080	MTase_II	7.1e-109	7.9e-109	0.982	0.985	40407	41237	+	32	2227
	SH0104	5	CP025419.1	RM_type_II	CP025419.1_33	PDLC03371	MTase_II_00157	MTase_II	2e-112	2.3e-112	0.977	0.988	41263	42042	+	33	2227
	SH0104	5	CP025419.1	RM_type_II	CP025419.1_34	PDLC03548	REase_II_00150	REase_II	3.7e-135	4.2e-135	0.977	0.986	42020	42946	+	34	2227
	SH0104	5	CP025419.1	RM_type_II	CP025419.1_35	PDLC03569	REase_II_00171	REase_II	3.4e-143	4.3e-143	0.675	0.995	42946	43851	+	35	2227
	SH0104	6	CP025419.1	RM_type_IV	CP025419.1_628	PDLC03658	mREase_IV_00004	mREase_IV	2.2e-259	2.7e-259	0.985	0.991	633483	636356	+	628	2227
	SH0104	3	CP025419.1	gabija	CP025419.1_1107	PDLC00115	GajB_00013	GajB	1.7e-230	2e-230	0.903	0.994	1121326	1123119	-	1107	2227
	SH0104	3	CP025419.1	gabija	CP025419.1_1108	PDLC00079	GajA_00019	GajA	1.5e-237	1.7e-237	0.995	0.897	1123248	1125077	-	1108	2227
	SH0104	2	CP025419.1	CRISPR_array	CRISPR001	NA	NA	CRISPR_array	NA	6.19	NA	NA	1493907	1494599	-	1494.01	2227
	SH0104	1	CP025419.1	cas_type_II-A	CP025419.1_1495	PDLC02120	Csn2_WP_024413352.1	Csn2	3.9e-142	4.4e-142	0.991	0.994	1494660	1495706	-	1495	2227
	SH0104	1	CP025419.1	cas_type_II-A	CP025419.1_1496	PDLC02068	Cas2_II_WP_167337171.1	Cas2_II	4.3e-40	4.6e-40	0.944	0.715	1495703	1496026	-	1496	2227
	SH0104	1	CP025419.1	cas_type_II-A	CP025419.1_1497	PDLC02061	Cas1_II_WP_078484493.1	Cas1_II	4.2e-104	5.1e-104	0.961	0.815	1496023	1496937	-	1497	2227
	SH0104	1	CP025419.1	cas_type_II-A	CP025419.1_1498	PDLC01256	cd09643	Cas9	2.4e-179	3.2e-179	0.705	0.992	1497104	1500472	-	1498	2227
	SH0104	4	CP025419.1	RM_type_I	CP025419.1_1839	PDLC03022	MTase_I_00005	MTase_I	2.7e-185	3.5e-185	0.926	0.561	1830472	1832061	-	1839	2227
	SH0104	4	CP025419.1	RM_type_I	CP025419.1_1842	PDLC03185	Specificity_I_00134	Specificity_I	1.7e-33	2.3e-33	0.98	0.502	1833359	1833955	-	1842	2227
	SH0104	4	CP025419.1	RM_type_I	CP025419.1_1843	PDLC03048	REase_I_00009	REase_I	2.7e-139	2.9e-138	0.84	0.869	1834063	1837269	-	1843	2227
	SH0104
35	HN105	3	CP029398.1	RM_type_I	CP029398.1_179	PDLC03029	MTase_I_00012	MTase_I	1.4e-214	1.6e-214	0.972	0.991	186606	188711	+	179	2076
	HN105	3	CP029398.1	RM_type_I	CP029398.1_181	PDLC03090	Specificity_I_00039	Specificity_I	5e-67	5.9e-67	0.978	0.721	189048	189995	+	181	2076
	HN105	3	CP029398.1	RM_type_I	CP029398.1_184	PDLC03040	REase_I_00001	REase_I	1.7e-33	2.4e-33	0.669	0.617	194285	197254	+	184	2076
	HN105	5	CP029398.1	RM_type_II	CP029398.1_432	PDLC03329	MTase_II_00115	MTase_II	6.6e-209	7.4e-209	0.993	0.975	477902	479167	-	432	2076
	HN105	5	CP029398.1	RM_type_II	CP029398.1_433	PDLC03553	REase_II_00155	REase_II	5.1e-232	5.7e-232	0.996	0.998	479279	480769	+	433	2076
	HN105	4	CP029398.1	RM_type_I	CP029398.1_704	PDLC03049	REase_I_00010	REase_I	0	0	0.739	0.701	765066	767390	+	704	2076
	HN105	4	CP029398.1	RM_type_I	CP029398.1_705	PDLC03021	MTase_I_00004	MTase_I	2e-178	2.3e-178	0.992	0.996	767403	768866	+	705	2076
	HN105	4	CP029398.1	RM_type_I	CP029398.1_706	PDLC03076	Specificity_I_00025	Specificity_I	1.1e-125	1.2e-125	0.996	0.996	768866	770398	+	706	2076
	HN105	4	CP029398.1	RM_type_I	CP029398.1_709	PDLC03076	Specificity_I_00025	Specificity_I	7.1e-79	4e-78	0.988	0.842	771947	773236	-	709	2076
	HN105	1	CP029398.1	AbiE	CP029398.1_911	PDLC02288	AbiEii_WP_110023304.1	AbiEii	9e-97	9.9e-97	0.968	0.898	969450	970295	-	911	2076
	HN105	1	CP029398.1	AbiE	CP029398.1_912	PDLC02225	AbiEi_WP_047105540.1	AbiEi	4.9e-69	5.4e-69	0.99	0.965	970292	970882	-	912	2076
	HN105	6	CP029398.1	RM_type_IIG	CP029398.1_1300	PDLC03598	REase_MTase_IIG_00003	REase_MTase_IIG	6.3e-270	7.7e-270	0.971	0.966	1380904	1383630	-	1300	2076
	HN105	2	CP029398.1	kiwa	CP029398.1_1721	PDLC00217	KwaA_00011	KwaA	2.6e-76	2.9e-76	0.985	0.979	1833580	1834164	-	1721	2076
	HN105	2	CP029398.1	kiwa	CP029398.1_1722	PDLC00227	KwaB_00006	KwaB	8e-174	9e-174	0.994	0.997	1834166	1835137	-	1722	2076
	HN105
36	ISU1606	6	CP012911.1	RM_type_IV	CP012911.1_38	PDLC03658	mREase_IV_00004	mREase_IV	2.2e-259	2.7e-259	0.985	0.991	42513	45386	+	38	2282
	ISU1606	5	CP012911.1	RM_type_II	CP012911.1_106	PDLC03294	MTase_II_00080	MTase_II	7.2e-109	8.1e-109	0.982	0.985	108540	109370	+	106	2282
	ISU1606	5	CP012911.1	RM_type_II	CP012911.1_107	PDLC03371	MTase_II_00157	MTase_II	2.1e-112	2.3e-112	0.977	0.988	109396	110175	+	107	2282
	ISU1606	5	CP012911.1	RM_type_II	CP012911.1_108	PDLC03548	REase_II_00150	REase_II	3.8e-135	4.3e-135	0.977	0.986	110153	111079	+	108	2282
	ISU1606	5	CP012911.1	RM_type_II	CP012911.1_109	PDLC03569	REase_II_00171	REase_II	3.5e-143	4.4e-143	0.675	0.995	111079	111984	+	109	2282
	ISU1606	4	CP012911.1	RM_type_I	CP012911.1_454	PDLC03048	REase_I_00009	REase_I	4e-139	4.7e-138	0.839	0.868	470503	473709	+	454	2282
	ISU1606	4	CP012911.1	RM_type_I	CP012911.1_455	PDLC03087	Specificity_I_00036	Specificity_I	4e-98	4.5e-98	0.979	0.981	473817	475094	+	455	2282
	ISU1606	4	CP012911.1	RM_type_I	CP012911.1_458	PDLC03022	MTase_I_00005	MTase_I	1.7e-185	2.3e-185	0.926	0.561	476392	477981	+	458	2282
	ISU1606	1	CP012911.1	AbiE	CP012911.1_959	PDLC02225	AbiEi_WP_047105540.1	AbiEi	5.4e-69	5.9e-69	0.99	0.965	1014063	1014653	+	959	2282
	ISU1606	1	CP012911.1	AbiE	CP012911.1_960	PDLC02288	AbiEii_WP_110023304.1	AbiEii	9.9e-97	1.1e-96	0.968	0.898	1014650	1015495	+	960	2282
	ISU1606	3	CP012911.1	CRISPR_array	CRISPR001	NA	NA	CRISPR_array	NA	6.1	NA	NA	1371281	1371645	-	1322.01	2282
	ISU1606	2	CP012911.1	cas_type_II-A	CP012911.1_1324	PDLC02120	Csn2_WP_024413352.1	Csn2	4e-142	4.5e-142	0.991	0.994	1373286	1374332	-	1324	2282
	ISU1606	2	CP012911.1	cas_type_II-A	CP012911.1_1325	PDLC02068	Cas2_II_WP_167337171.1	Cas2_II	4.5e-40	4.8e-40	0.944	0.715	1374329	1374652	-	1325	2282
	ISU1606	2	CP012911.1	cas_type_II-A	CP012911.1_1326	PDLC02061	Cas1_II_WP_078484493.1	Cas1_II	4.3e-104	5.3e-104	0.961	0.815	1374649	1375563	-	1326	2282
	ISU1606	2	CP012911.1	cas_type_II-A	CP012911.1_1328	PDLC01256	cd09643	Cas9	2.5e-179	3.2e-179	0.705	0.992	1377153	1380521	-	1328	2282
	ISU1606
37	ISU2514	6	CP030020.1	RM_type_IV	CP030020.1_37	PDLC03658	mREase_IV_00004	mREase_IV	2.2e-259	2.7e-259	0.985	0.991	42059	44932	+	37	2208
	ISU2514	5	CP030020.1	RM_type_II	CP030020.1_105	PDLC03294	MTase_II_00080	MTase_II	7e-109	7.8e-109	0.982	0.985	108086	108916	+	105	2208
	ISU2514	5	CP030020.1	RM_type_II	CP030020.1_106	PDLC03371	MTase_II_00157	MTase_II	2e-112	2.2e-112	0.977	0.988	108942	109721	+	106	2208
	ISU2514	5	CP030020.1	RM_type_II	CP030020.1_107	PDLC03548	REase_II_00150	REase_II	3.7e-135	4.1e-135	0.977	0.986	109699	110625	+	107	2208
	ISU2514	5	CP030020.1	RM_type_II	CP030020.1_108	PDLC03569	REase_II_00171	REase_II	3.4e-143	4.3e-143	0.675	0.995	110625	111530	+	108	2208
	ISU2514	4	CP030020.1	RM_type_I	CP030020.1_452	PDLC03048	REase_I_00009	REase_I	3.9e-139	4.5e-138	0.839	0.868	468377	471583	+	452	2208
	ISU2514	4	CP030020.1	RM_type_I	CP030020.1_453	PDLC03087	Specificity_I_00036	Specificity_I	3.9e-98	4.4e-98	0.979	0.981	471691	472968	+	453	2208
	ISU2514	4	CP030020.1	RM_type_I	CP030020.1_456	PDLC03022	MTase_I_00005	MTase_I	1.7e-185	2.2e-185	0.926	0.561	474266	475855	+	456	2208
	ISU2514	1	CP030020.1	AbiE	CP030020.1_957	PDLC02225	AbiEi_WP_047105540.1	AbiEi	5.2e-69	5.8e-69	0.99	0.965	1012212	1012802	+	957	2208
	ISU2514	1	CP030020.1	AbiE	CP030020.1_958	PDLC02288	AbiEii_WP_110023304.1	AbiEii	9.6e-97	1.1e-96	0.968	0.898	1012799	1013644	+	958	2208
	ISU2514	3	CP030020.1	CRISPR_array	CRISPR001	NA	NA	CRISPR_array	NA	6.1	NA	NA	1370169	1370533	-	1319.01	2208
	ISU2514	2	CP030020.1	cas_type_II-A	CP030020.1_1321	PDLC02120	Csn2_WP_024413352.1	Csn2	3.9e-142	4.4e-142	0.991	0.994	1372174	1373220	-	1321	2208
	ISU2514	2	CP030020.1	cas_type_II-A	CP030020.1_1322	PDLC02068	Cas2_II_WP_167337171.1	Cas2_II	4.3e-40	4.6e-40	0.944	0.715	1373217	1373540	-	1322	2208
	ISU2514	2	CP030020.1	cas_type_II-A	CP030020.1_1323	PDLC02061	Cas1_II_WP_078484493.1	Cas1_II	4.2e-104	5.1e-104	0.961	0.815	1373537	1374451	-	1323	2208
	ISU2514	2	CP030020.1	cas_type_II-A	CP030020.1_1324	PDLC01256	cd09643	Cas9	2.4e-179	3.1e-179	0.705	0.992	1374618	1377986	-	1324	2208
	ISU2514
38	ISU2414	6	CP030023.1	RM_type_II	CP030023.1_32	PDLC03294	MTase_II_00080	MTase_II	6.9e-109	7.7e-109	0.982	0.985	40205	41035	+	32	2179
	ISU2414	6	CP030023.1	RM_type_II	CP030023.1_33	PDLC03371	MTase_II_00157	MTase_II	2e-112	2.2e-112	0.977	0.988	41061	41840	+	33	2179
	ISU2414	6	CP030023.1	RM_type_II	CP030023.1_34	PDLC03548	REase_II_00150	REase_II	3.6e-135	4.1e-135	0.977	0.986	41818	42744	+	34	2179
	ISU2414	6	CP030023.1	RM_type_II	CP030023.1_35	PDLC03569	REase_II_00171	REase_II	3.3e-143	4.2e-143	0.675	0.995	42744	43649	+	35	2179
	ISU2414	7	CP030023.1	RM_type_IV	CP030023.1_635	PDLC03658	mREase_IV_00004	mREase_IV	2.1e-259	2.6e-259	0.985	0.991	638270	641143	+	635	2179
	ISU2414	2	CP030023.1	cas_type_II-A	CP030023.1_872	PDLC01256	cd09643	Cas9	2.3e-179	3.1e-179	0.705	0.992	884744	888112	+	872	2179
	ISU2414	2	CP030023.1	cas_type_II-A	CP030023.1_873	PDLC02061	Cas1_II_WP_078484493.1	Cas1_II	4.1e-104	5e-104	0.961	0.815	888279	889193	+	873	2179
	ISU2414	2	CP030023.1	cas_type_II-A	CP030023.1_874	PDLC02068	Cas2_II_WP_167337171.1	Cas2_II	4.3e-40	4.5e-40	0.944	0.715	889190	889513	+	874	2179
	ISU2414	2	CP030023.1	cas_type_II-A	CP030023.1_875	PDLC02120	Csn2_WP_024413352.1	Csn2	3.9e-142	4.3e-142	0.991	0.994	889510	890556	+	875	2179
	ISU2414	3	CP030023.1	CRISPR_array	CRISPR001	NA	NA	CRISPR_array	NA	6.17	NA	NA	890617	891243	+	875.01	2179
	ISU2414	1	CP030023.1	AbiE	CP030023.1_1177	PDLC02288	AbiEii_WP_110023304.1	AbiEii	9.5e-97	1e-96	0.968	0.898	1193463	1194308	-	1177	2179
	ISU2414	1	CP030023.1	AbiE	CP030023.1_1178	PDLC02225	AbiEi_WP_047105540.1	AbiEi	5.1e-69	5.7e-69	0.99	0.965	1194305	1194895	-	1178	2179
	ISU2414	4	CP030023.1	gabija	CP030023.1_1208	PDLC00079	GajA_00019	GajA	1.7e-238	1.9e-238	0.995	0.897	1227215	1229044	+	1208	2179
	ISU2414	4	CP030023.1	gabija	CP030023.1_1209	PDLC00115	GajB_00013	GajB	8.7e-225	1e-224	0.902	0.994	1229173	1230954	+	1209	2179
	ISU2414	5	CP030023.1	RM_type_I	CP030023.1_1738	PDLC03022	MTase_I_00005	MTase_I	2.6e-185	3.4e-185	0.926	0.561	1764079	1765668	-	1738	2179
	ISU2414	5	CP030023.1	RM_type_I	CP030023.1_1739	PDLC03124	Specificity_I_00073	Specificity_I	4.2e-74	4.9e-74	0.926	0.85	1765713	1766840	-	1739	2179
	ISU2414	5	CP030023.1	RM_type_I	CP030023.1_1741	PDLC03185	Specificity_I_00134	Specificity_I	1.7e-33	2.3e-33	0.98	0.502	1767620	1768216	-	1741	2179
	ISU2414	5	CP030023.1	RM_type_I	CP030023.1_1743	PDLC03043	REase_I_00004	REase_I	2.1e-26	3.9e-26	0.35	0.569	1769946	1771529	-	1743	2179
	ISU2414
39	SH1510	9	CP030124.1	RM_type_II	CP030124.1_31	PDLC03294	MTase_II_00080	MTase_II	6.8e-109	7.6e-109	0.982	0.985	40219	41049	+	31	2145
	SH1510	9	CP030124.1	RM_type_II	CP030124.1_32	PDLC03371	MTase_II_00157	MTase_II	1.9e-112	2.2e-112	0.977	0.988	41075	41854	+	32	2145
	SH1510	9	CP030124.1	RM_type_II	CP030124.1_33	PDLC03548	REase_II_00150	REase_II	3.6e-135	4e-135	0.977	0.986	41832	42758	+	33	2145
	SH1510	9	CP030124.1	RM_type_II	CP030124.1_34	PDLC03569	REase_II_00171	REase_II	3.3e-143	4.1e-143	0.675	0.995	42758	43663	+	34	2145
	SH1510	6	CP030124.1	RM_type_I	CP030124.1_497	PDLC03048	REase_I_00009	REase_I	9.5e-139	9.5e-138	0.842	0.871	541562	544768	+	497	2145
	SH1510	6	CP030124.1	RM_type_I	CP030124.1_498	PDLC03078	Specificity_I_00027	Specificity_I	3.3e-76	5.3e-76	0.988	0.955	544876	546138	+	498	2145
	SH1510	6	CP030124.1	RM_type_I	CP030124.1_499	PDLC03022	MTase_I_00005	MTase_I	1.9e-185	2.5e-185	0.926	0.561	546183	547772	+	499	2145
	SH1510	7	CP030124.1	RM_type_I	CP030124.1_783	PDLC03049	REase_I_00010	REase_I	0	0	0.726	0.689	823116	825443	+	783	2145
	SH1510	7	CP030124.1	RM_type_I	CP030124.1_784	PDLC03021	MTase_I_00004	MTase_I	2.3e-178	2.6e-178	0.992	0.996	825456	826919	+	784	2145
	SH1510	7	CP030124.1	RM_type_I	CP030124.1_785	PDLC03076	Specificity_I_00025	Specificity_I	1.2e-100	3.3e-100	0.992	0.994	826919	828481	+	785	2145
	SH1510	7	CP030124.1	RM_type_I	CP030124.1_788	PDLC03076	Specificity_I_00025	Specificity_I	8.2e-104	9.1e-104	0.99	0.842	830030	831289	-	788	2145
	SH1510	1	CP030124.1	AbiD	CP030124.1_992	PDLC02344	AbiD	AbiD	5.5e-60	6.4e-60	0.874	0.986	1027607	1028674	-	992	2145
	SH1510	4	CP030124.1	AbiE	CP030124.1_1014	PDLC02288	AbiEii_WP_110023304.1	AbiEii	3.6e-91	3.9e-91	0.982	0.908	1052866	1053708	-	1014	2145
	SH1510	4	CP030124.1	AbiE	CP030124.1_1015	PDLC02225	AbiEi_WP_047105540.1	AbiEi	1.7e-58	1.9e-58	0.955	0.934	1053705	1054298	-	1015	2145
	SH1510	2	CP030124.1	AbiD	CP030124.1_1451	PDLC02344	AbiD	AbiD	5.9e-43	7.4e-43	0.923	0.957	1473002	1474018	+	1451	2145
	SH1510	8	CP030124.1	RM_type_I	CP030124.1_1667	PDLC03164	Specificity_I_00113	Specificity_I	1.1e-60	1.4e-60	0.946	0.589	1699009	1699785	-	1667	2145
	SH1510	8	CP030124.1	RM_type_I	CP030124.1_1668	PDLC03033	MTase_I_00016	MTase_I	1.9e-259	2.2e-259	0.985	0.993	1699778	1701394	-	1668	2145
	SH1510	8	CP030124.1	RM_type_I	CP030124.1_1669	PDLC03040	REase_I_00001	REase_I	7.5e-39	2.6e-36	0.773	0.747	1701399	1704452	-	1669	2145
	SH1510	10	CP030124.1	RM_type_III	CP030124.1_1679	PDLC03647	REase_III_00001	REase_III	8.1e-293	9.1e-293	0.996	0.996	1713688	1716786	-	1679	2145
	SH1510	10	CP030124.1	RM_type_III	CP030124.1_1680	PDLC03634	MTase_III_00003	MTase_III	1.6e-248	1.8e-248	0.92	0.994	1716790	1718817	-	1680	2145
	SH1510	3	CP030124.1	AbiD	CP030124.1_1767	PDLC02344	AbiD	AbiD	5.5e-60	6.4e-60	0.874	0.986	1805440	1806507	-	1767	2145
	SH1510	5	CP030124.1	AbiE	CP030124.1_1788	PDLC02225	AbiEi_WP_047105540.1	AbiEi	2.3e-69	2.5e-69	0.99	0.965	1831350	1831940	+	1788	2145
	SH1510	5	CP030124.1	AbiE	CP030124.1_1789	PDLC02288	AbiEii_WP_110023304.1	AbiEii	7.4e-97	8.1e-97	0.968	0.898	1831937	1832782	+	1789	2145
	SH1510
40	LSM178	7	CP047248.1	tmn	CP047248.1_333	PDLC02220	Tmn_00001	Tmn	7.1e-68	7.1e-68	0.772	0.811	359404	363456	+	333	2034
	LSM178	1	CP047248.1	AbiE	CP047248.1_876	PDLC02288	AbiEii_WP_110023304.1	AbiEii	1.3e-96	1.6e-96	0.961	0.895	940129	940974	-	876	2034
	LSM178	1	CP047248.1	AbiE	CP047248.1_877	PDLC02253	AbiEi_ABP92137.1	AbiEi	3.9e-69	6.1e-69	0.558	0.982	940971	941561	-	877	2034
	LSM178	3	CP047248.1	gabija	CP047248.1_906	PDLC00061	GajA_00001	GajA	0	0	0.991	0.995	972903	974990	+	906	2034
	LSM178	3	CP047248.1	gabija	CP047248.1_907	PDLC00103	GajB_00001	GajB	1.8e-228	2e-228	0.993	0.99	974977	976794	+	907	2034
	LSM178	2	CP047248.1	DMS_other	CP047248.1_1121	PDLC03068	Specificity_I_00017	Specificity_I	1.4e-121	1.6e-121	0.983	0.98	1192219	1193478	-	1121	2034
	LSM178	2	CP047248.1	DMS_other	CP047248.1_1123	PDLC03020	MTase_I_00003	MTase_I	1.8e-16	2.6e-16	0.714	0.544	1194147	1195112	-	1123	2034
	LSM178	6	CP047248.1	RM_type_III	CP047248.1_1135	PDLC03647	REase_III_00001	REase_III	6.2e-295	6.9e-295	0.996	0.996	1207217	1210315	-	1135	2034
	LSM178	6	CP047248.1	RM_type_III	CP047248.1_1136	PDLC03634	MTase_III_00003	MTase_III	1.2e-148	1.4e-148	0.986	0.686	1210319	1211608	-	1136	2034
	LSM178	4	CP047248.1	RM_type_I	CP047248.1_1293	PDLC03076	Specificity_I_00025	Specificity_I	1.4e-59	1.6e-59	0.979	0.826	1373074	1374363	+	1293	2034
	LSM178	4	CP047248.1	RM_type_I	CP047248.1_1294	PDLC03076	Specificity_I_00025	Specificity_I	8.1e-103	2.4e-102	0.992	0.994	1374317	1375885	-	1294	2034
	LSM178	4	CP047248.1	RM_type_I	CP047248.1_1295	PDLC03021	MTase_I_00004	MTase_I	6.8e-178	7.7e-178	0.992	0.996	1375885	1377348	-	1295	2034
	LSM178	4	CP047248.1	RM_type_I	CP047248.1_1296	PDLC03050	REase_I_00011	REase_I	1.7e-47	1.7e-47	0.457	0.845	1377361	1378593	-	1296	2034
	LSM178	5	CP047248.1	RM_type_I	CP047248.1_1608	PDLC03022	MTase_I_00005	MTase_I	2.4e-184	3.2e-184	0.926	0.561	1669451	1671040	-	1608	2034
	LSM178	5	CP047248.1	RM_type_I	CP047248.1_1609	PDLC03064	Specificity_I_00013	Specificity_I	1.6e-70	9.7e-70	0.995	0.956	1671085	1672290	-	1609	2034
	LSM178	5	CP047248.1	RM_type_I	CP047248.1_1610	PDLC03048	REase_I_00009	REase_I	2.6e-139	2.6e-138	0.842	0.871	1672398	1675604	-	1610	2034
	LSM178
41	13-00283-02	6	CP058741.1	RM_type_II	CP058741.1_32	PDLC03294	MTase_II_00080	MTase_II	6.7e-109	7.5e-109	0.982	0.985	40174	41004	+	32	2119
	13-00283-02	6	CP058741.1	RM_type_II	CP058741.1_33	PDLC03371	MTase_II_00157	MTase_II	1.9e-112	2.2e-112	0.977	0.988	41030	41809	+	33	2119
	13-00283-02	6	CP058741.1	RM_type_II	CP058741.1_34	PDLC03548	REase_II_00150	REase_II	6.5e-76	7e-76	0.968	0.583	41787	42347	+	34	2119
	13-00283-02	6	CP058741.1	RM_type_II	CP058741.1_35	PDLC03548	REase_II_00150	REase_II	2.1e-75	2.5e-75	0.92	0.548	42714	43235	+	35	2119
	13-00283-02	6	CP058741.1	RM_type_II	CP058741.1_36	PDLC03569	REase_II_00171	REase_II	4.1e-82	4.5e-82	0.984	0.585	43246	43611	+	36	2119
	13-00283-02	2	CP058741.1	AbiE	CP058741.1_208	PDLC02225	AbiEi_WP_047105540.1	AbiEi	5e-58	5.4e-58	0.955	0.934	219916	220509	+	208	2119
	13-00283-02	2	CP058741.1	AbiE	CP058741.1_209	PDLC02288	AbiEii_WP_110023304.1	AbiEii	1.5e-91	1.6e-91	0.982	0.908	220506	221348	+	209	2119
	13-00283-02	1	CP058741.1	AbiD	CP058741.1_224	PDLC02344	AbiD	AbiD	3.2e-50	3.6e-50	0.86	0.881	240696	241679	+	224	2119
	13-00283-02	7	CP058741.1	RM_type_IV	CP058741.1_438	PDLC03658	mREase_IV_00004	mREase_IV	1.6e-259	2e-259	0.985	0.991	471228	474101	+	438	2119
	13-00283-02	5	CP058741.1	RM_type_I	CP058741.1_493	PDLC03048	REase_I_00009	REase_I	3.7e-139	4.3e-138	0.839	0.868	530415	533621	+	493	2119
	13-00283-02	5	CP058741.1	RM_type_I	CP058741.1_494	PDLC03078	Specificity_I_00027	Specificity_I	4.8e-74	3.2e-73	0.988	0.995	533729	534943	+	494	2119
	13-00283-02	5	CP058741.1	RM_type_I	CP058741.1_497	PDLC03022	MTase_I_00005	MTase_I	7.4e-185	9.8e-185	0.926	0.561	536304	537893	+	497	2119
	13-00283-02	3	CP058741.1	cas_type_II-A	CP058741.1_808	PDLC00973	cas_Csn1	Cas9	4.9e-60	5.9e-60	0.972	0.357	843151	843993	+	808	2119
	13-00283-02	3	CP058741.1	cas_type_II-A	CP058741.1_809	PDLC01256	cd09643	Cas9	6.1e-108	8.5e-108	0.588	0.595	844108	846519	+	809	2119
	13-00283-02	3	CP058741.1	cas_type_II-A	CP058741.1_810	PDLC02061	Cas1_II_WP_078484493.1	Cas1_II	4e-104	4.9e-104	0.961	0.815	846686	847600	+	810	2119
	13-00283-02	3	CP058741.1	cas_type_II-A	CP058741.1_811	PDLC02068	Cas2_II_WP_167337171.1	Cas2_II	4.1e-40	4.4e-40	0.944	0.715	847597	847920	+	811	2119
	13-00283-02	3	CP058741.1	cas_type_II-A	CP058741.1_812	PDLC02120	Csn2_WP_024413352.1	Csn2	3.8e-142	4.2e-142	0.991	0.994	847917	848963	+	812	2119
	13-00283-02	4	CP058741.1	CRISPR_array	CRISPR001	NA	NA	CRISPR_array	NA	5.86	NA	NA	849024	849389	+	812.01	2119
	13-00283-02	4	CP058741.1	CRISPR_array	CRISPR002	NA	NA	CRISPR_array	NA	6.19	NA	NA	1350524	1351285	-	1334.02	2119
	13-00283-02
42	10	5	CP058742.1	tmn	CP058742.1_333	PDLC02220	Tmn_00001	Tmn	6.9e-68	6.9e-68	0.772	0.811	359348	363400	+	333	1956
	10	4	CP058742.1	RM_type_III	CP058742.1_606	PDLC03634	MTase_III_00003	MTase_III	1.1e-148	1.3e-148	0.986	0.686	660572	661861	+	606	1956
	10	4	CP058742.1	RM_type_III	CP058742.1_607	PDLC03647	REase_III_00001	REase_III	6e-295	6.7e-295	0.996	0.996	661865	664963	+	607	1956
	10	1	CP058742.1	DMS_other	CP058742.1_619	PDLC03020	MTase_I_00003	MTase_I	1.7e-16	2.5e-16	0.714	0.544	677068	678033	+	619	1956
	10	1	CP058742.1	DMS_other	CP058742.1_621	PDLC03068	Specificity_I_00017	Specificity_I	1.3e-121	1.5e-121	0.983	0.98	678702	679961	+	621	1956
	10	2	CP058742.1	RM_type_I	CP058742.1_1220	PDLC03076	Specificity_I_00025	Specificity_I	1.4e-59	1.6e-59	0.979	0.826	1300684	1301973	+	1220	1956
	10	2	CP058742.1	RM_type_I	CP058742.1_1221	PDLC03076	Specificity_I_00025	Specificity_I	7.8e-103	2.3e-102	0.992	0.994	1301927	1303495	-	1221	1956
	10	2	CP058742.1	RM_type_I	CP058742.1_1222	PDLC03021	MTase_I_00004	MTase_I	6.6e-178	7.4e-178	0.992	0.996	1303495	1304958	-	1222	1956
	10	2	CP058742.1	RM_type_I	CP058742.1_1223	PDLC03049	REase_I_00010	REase_I	0	0	0.735	0.7	1304971	1307295	-	1223	1956
	10	3	CP058742.1	RM_type_I	CP058742.1_1585	PDLC03022	MTase_I_00005	MTase_I	2.3e-184	3.1e-184	0.926	0.561	1631482	1633071	-	1585	1956
	10	3	CP058742.1	RM_type_I	CP058742.1_1586	PDLC03064	Specificity_I_00013	Specificity_I	1.5e-70	9.4e-70	0.995	0.956	1633116	1634321	-	1586	1956
	10	3	CP058742.1	RM_type_I	CP058742.1_1587	PDLC03048	REase_I_00009	REase_I	2.5e-139	2.5e-138	0.842	0.871	1634429	1637635	-	1587	1956
	10
43	BM407	7	FM252032.1	tmn	FM252032.1_335	PDLC02220	Tmn_00001	Tmn	7.2e-68	7.2e-68	0.772	0.811	362939	366991	+	335	2046
	BM407	1	FM252032.1	AbiE	FM252032.1_952	PDLC02288	AbiEii_WP_110023304.1	AbiEii	6e-97	6.6e-97	0.968	0.898	1019224	1020069	-	952	2046
	BM407	1	FM252032.1	AbiE	FM252032.1_953	PDLC02253	AbiEi_ABP92137.1	AbiEi	4e-69	6.2e-69	0.558	0.982	1020066	1020656	-	953	2046
	BM407	3	FM252032.1	gabija	FM252032.1_976	PDLC00061	GajA_00001	GajA	0	0	0.991	0.995	1045688	1047775	+	976	2046
	BM407	3	FM252032.1	gabija	FM252032.1_977	PDLC00103	GajB_00001	GajB	1.8e-228	2e-228	0.993	0.99	1047762	1049579	+	977	2046
	BM407	2	FM252032.1	DMS_other	FM252032.1_1191	PDLC03068	Specificity_I_00017	Specificity_I	1.4e-121	1.6e-121	0.983	0.98	1258793	1260052	-	1191	2046
	BM407	2	FM252032.1	DMS_other	FM252032.1_1193	PDLC03020	MTase_I_00003	MTase_I	1.8e-16	2.6e-16	0.714	0.544	1260721	1261686	-	1193	2046
	BM407	6	FM252032.1	RM_type_III	FM252032.1_1205	PDLC03647	REase_III_00001	REase_III	6.2e-295	7e-295	0.996	0.996	1273791	1276889	-	1205	2046
	BM407	6	FM252032.1	RM_type_III	FM252032.1_1206	PDLC03634	MTase_III_00003	MTase_III	1.2e-148	1.4e-148	0.986	0.686	1276893	1278182	-	1206	2046
	BM407	4	FM252032.1	RM_type_I	FM252032.1_1361	PDLC03076	Specificity_I_00025	Specificity_I	1.5e-59	1.6e-59	0.979	0.826	1439460	1440749	+	1361	2046
	BM407	4	FM252032.1	RM_type_I	FM252032.1_1362	PDLC03076	Specificity_I_00025	Specificity_I	8.1e-103	2.4e-102	0.992	0.994	1440703	1442271	-	1362	2046
	BM407	4	FM252032.1	RM_type_I	FM252032.1_1363	PDLC03021	MTase_I_00004	MTase_I	3.9e-178	4.3e-178	0.992	0.996	1442271	1443734	-	1363	2046
	BM407	4	FM252032.1	RM_type_I	FM252032.1_1364	PDLC03049	REase_I_00010	REase_I	0	0	0.735	0.7	1443747	1446071	-	1364	2046
	BM407	5	FM252032.1	RM_type_I	FM252032.1_1674	PDLC03022	MTase_I_00005	MTase_I	8.1e-185	1.1e-184	0.926	0.561	1734854	1736443	-	1674	2046
	BM407	5	FM252032.1	RM_type_I	FM252032.1_1675	PDLC03064	Specificity_I_00013	Specificity_I	1.6e-70	9.8e-70	0.995	0.956	1736488	1737693	-	1675	2046
	BM407	5	FM252032.1	RM_type_I	FM252032.1_1676	PDLC03048	REase_I_00009	REase_I	2.7e-139	2.9e-138	0.839	0.868	1737801	1741007	-	1676	2046
	BM407
44	NCTC10234_S735	5	LS483418.1	tmn	LS483418.1_324	PDLC02220	Tmn_00001	Tmn	7.2e-68	7.2e-68	0.772	0.811	356262	360314	+	324	1863
	NCTC10234_S735	4	LS483418.1	RM_type_III	LS483418.1_598	PDLC03634	MTase_III_00003	MTase_III	1.1e-148	1.3e-148	0.986	0.686	659392	660681	+	598	1863
	NCTC10234_S735	4	LS483418.1	RM_type_III	LS483418.1_599	PDLC03647	REase_III_00001	REase_III	8.4e-296	9.4e-296	0.996	0.996	660685	663783	+	599	1863
	NCTC10234_S735	1	LS483418.1	DMS_other	LS483418.1_611	PDLC03020	MTase_I_00003	MTase_I	1.7e-16	2.4e-16	0.714	0.544	675888	676853	+	611	1863
	NCTC10234_S735	1	LS483418.1	DMS_other	LS483418.1_613	PDLC03068	Specificity_I_00017	Specificity_I	1.2e-121	1.4e-121	0.983	0.98	677522	678781	+	613	1863
	NCTC10234_S735	2	LS483418.1	RM_type_I	LS483418.1_1196	PDLC03076	Specificity_I_00025	Specificity_I	1.3e-59	1.5e-59	0.979	0.826	1287727	1289016	+	1196	1863
	NCTC10234_S735	2	LS483418.1	RM_type_I	LS483418.1_1197	PDLC03076	Specificity_I_00025	Specificity_I	7.4e-103	2.2e-102	0.992	0.994	1288970	1290538	-	1197	1863
	NCTC10234_S735	2	LS483418.1	RM_type_I	LS483418.1_1198	PDLC03021	MTase_I_00004	MTase_I	3.5e-178	3.9e-178	0.992	0.996	1290538	1292001	-	1198	1863
	NCTC10234_S735	2	LS483418.1	RM_type_I	LS483418.1_1199	PDLC03049	REase_I_00010	REase_I	0	0	0.735	0.7	1292014	1294338	-	1199	1863
	NCTC10234_S735	3	LS483418.1	RM_type_I	LS483418.1_1492	PDLC03022	MTase_I_00005	MTase_I	7.4e-185	9.8e-185	0.926	0.561	1572878	1574467	-	1492	1863
	NCTC10234_S735	3	LS483418.1	RM_type_I	LS483418.1_1493	PDLC03064	Specificity_I_00013	Specificity_I	1.4e-70	8.9e-70	0.995	0.956	1574512	1575717	-	1493	1863
	NCTC10234_S735	3	LS483418.1	RM_type_I	LS483418.1_1494	PDLC03048	REase_I_00009	REase_I	2.4e-139	2.4e-138	0.842	0.871	1575825	1579031	-	1494	1863
	NCTC10234_S735
45	SC19	7	CP020863.1	tmn	CP020863.1_335	PDLC02220	Tmn_00001	Tmn	7e-68	7e-68	0.772	0.811	358907	362959	+	335	1996
	SC19	6	CP020863.1	RM_type_III	CP020863.1_610	PDLC03634	MTase_III_00003	MTase_III	1.1e-148	1.4e-148	0.986	0.686	660249	661538	+	610	1996
	SC19	6	CP020863.1	RM_type_III	CP020863.1_611	PDLC03647	REase_III_00001	REase_III	6.1e-295	6.8e-295	0.996	0.996	661542	664640	+	611	1996
	SC19	2	CP020863.1	DMS_other	CP020863.1_623	PDLC03020	MTase_I_00003	MTase_I	1.8e-16	2.6e-16	0.714	0.544	676745	677710	+	623	1996
	SC19	2	CP020863.1	DMS_other	CP020863.1_625	PDLC03068	Specificity_I_00017	Specificity_I	1.3e-121	1.5e-121	0.983	0.98	678379	679638	+	625	1996
	SC19	3	CP020863.1	gabija	CP020863.1_851	PDLC00103	GajB_00001	GajB	1.7e-228	1.9e-228	0.993	0.99	906519	908336	-	851	1996
	SC19	3	CP020863.1	gabija	CP020863.1_852	PDLC00061	GajA_00001	GajA	0	0	0.991	0.995	908323	910410	-	852	1996
	SC19	1	CP020863.1	AbiE	CP020863.1_885	PDLC02253	AbiEi_ABP92137.1	AbiEi	3.8e-69	6e-69	0.558	0.982	946771	947361	+	885	1996
	SC19	1	CP020863.1	AbiE	CP020863.1_886	PDLC02288	AbiEii_WP_110023304.1	AbiEii	1.2e-96	1.4e-96	0.961	0.895	947358	948203	+	886	1996
	SC19	4	CP020863.1	RM_type_I	CP020863.1_1313	PDLC03076	Specificity_I_00025	Specificity_I	1.4e-59	1.6e-59	0.979	0.826	1389213	1390502	+	1313	1996
	SC19	4	CP020863.1	RM_type_I	CP020863.1_1314	PDLC03076	Specificity_I_00025	Specificity_I	7.9e-103	2.4e-102	0.992	0.994	1390456	1392024	-	1314	1996
	SC19	4	CP020863.1	RM_type_I	CP020863.1_1315	PDLC03021	MTase_I_00004	MTase_I	6.7e-178	7.5e-178	0.992	0.996	1392024	1393487	-	1315	1996
	SC19	4	CP020863.1	RM_type_I	CP020863.1_1316	PDLC03049	REase_I_00010	REase_I	0	0	0.735	0.7	1393500	1395824	-	1316	1996
	SC19	5	CP020863.1	RM_type_I	CP020863.1_1625	PDLC03022	MTase_I_00005	MTase_I	2.4e-184	3.2e-184	0.926	0.561	1684565	1686154	-	1625	1996
	SC19	5	CP020863.1	RM_type_I	CP020863.1_1626	PDLC03064	Specificity_I_00013	Specificity_I	1.5e-70	9.6e-70	0.995	0.956	1686199	1687404	-	1626	1996
	SC19	5	CP020863.1	RM_type_I	CP020863.1_1627	PDLC03048	REase_I_00009	REase_I	2.6e-139	2.6e-138	0.842	0.871	1687512	1690718	-	1627	1996
	SC19
46	INT-01	4	CP041994.1	RM_type_II	CP041994.1_973	PDLC03569	REase_II_00171	REase_II	3.1e-143	3.9e-143	0.675	0.995	988591	989496	-	973	2033
	INT-01	4	CP041994.1	RM_type_II	CP041994.1_974	PDLC03548	REase_II_00150	REase_II	3.4e-135	3.8e-135	0.977	0.986	989496	990422	-	974	2033
	INT-01	4	CP041994.1	RM_type_II	CP041994.1_975	PDLC03371	MTase_II_00157	MTase_II	1.8e-112	2.1e-112	0.977	0.988	990400	991179	-	975	2033
	INT-01	4	CP041994.1	RM_type_II	CP041994.1_976	PDLC03294	MTase_II_00080	MTase_II	6.4e-109	7.2e-109	0.982	0.985	991205	992035	-	976	2033
	INT-01	3	CP041994.1	RM_type_I	CP041994.1_1406	PDLC03048	REase_I_00009	REase_I	2.4e-139	2.7e-138	0.84	0.869	1456936	1460142	+	1406	2033
	INT-01	3	CP041994.1	RM_type_I	CP041994.1_1407	PDLC03087	Specificity_I_00036	Specificity_I	3.6e-98	4e-98	0.979	0.981	1460250	1461527	+	1407	2033
	INT-01	3	CP041994.1	RM_type_I	CP041994.1_1410	PDLC03022	MTase_I_00005	MTase_I	2.4e-185	3.2e-185	0.926	0.561	1462825	1464414	+	1410	2033
	INT-01	5	CP041994.1	RM_type_IV	CP041994.1_1739	PDLC03658	mREase_IV_00004	mREase_IV	3.3e-259	4e-259	0.985	0.991	1795274	1798147	+	1739	2033
	INT-01	1	CP041994.1	cas_type_II-A	CP041994.1_1965	PDLC01256	cd09643	Cas9	2.2e-179	2.9e-179	0.705	0.992	2041967	2045335	+	1965	2033
	INT-01	1	CP041994.1	cas_type_II-A	CP041994.1_1966	PDLC02061	Cas1_II_WP_078484493.1	Cas1_II	3.8e-104	4.7e-104	0.961	0.815	2045502	2046416	+	1966	2033
	INT-01	1	CP041994.1	cas_type_II-A	CP041994.1_1967	PDLC02068	Cas2_II_WP_167337171.1	Cas2_II	4e-40	4.2e-40	0.944	0.715	2046413	2046736	+	1967	2033
	INT-01	1	CP041994.1	cas_type_II-A	CP041994.1_1968	PDLC02120	Csn2_WP_024413352.1	Csn2	3.6e-142	4e-142	0.991	0.994	2046733	2047779	+	1968	2033
	INT-01	2	CP041994.1	CRISPR_array	CRISPR001	NA	NA	CRISPR_array	NA	6.19	NA	NA	2047840	2048532	+	1968.01	2033
	INT-01
47	SS2-1	7	CP018908.1	tmn	CP018908.1_318	PDLC02220	Tmn_00001	Tmn	7e-68	7e-68	0.772	0.811	336157	340209	+	318	1990
	SS2-1	6	CP018908.1	RM_type_III	CP018908.1_590	PDLC03634	MTase_III_00003	MTase_III	1.1e-148	1.4e-148	0.986	0.686	636454	637743	+	590	1990
	SS2-1	6	CP018908.1	RM_type_III	CP018908.1_591	PDLC03647	REase_III_00001	REase_III	6.1e-295	6.8e-295	0.996	0.996	637747	640845	+	591	1990
	SS2-1	2	CP018908.1	DMS_other	CP018908.1_603	PDLC03020	MTase_I_00003	MTase_I	1.8e-16	2.6e-16	0.714	0.544	652950	653915	+	603	1990
	SS2-1	2	CP018908.1	DMS_other	CP018908.1_605	PDLC03068	Specificity_I_00017	Specificity_I	1.3e-121	1.5e-121	0.983	0.98	654584	655843	+	605	1990
	SS2-1	3	CP018908.1	gabija	CP018908.1_830	PDLC00103	GajB_00001	GajB	1.7e-228	1.9e-228	0.993	0.99	882725	884542	-	830	1990
	SS2-1	3	CP018908.1	gabija	CP018908.1_831	PDLC00061	GajA_00001	GajA	0	0	0.991	0.995	884529	886616	-	831	1990
	SS2-1	1	CP018908.1	AbiE	CP018908.1_864	PDLC02253	AbiEi_ABP92137.1	AbiEi	3.8e-69	6e-69	0.558	0.982	922977	923567	+	864	1990
	SS2-1	1	CP018908.1	AbiE	CP018908.1_865	PDLC02288	AbiEii_WP_110023304.1	AbiEii	1.2e-96	1.4e-96	0.961	0.895	923564	924409	+	865	1990
	SS2-1	4	CP018908.1	RM_type_I	CP018908.1_1290	PDLC03076	Specificity_I_00025	Specificity_I	1.4e-59	1.6e-59	0.979	0.826	1364521	1365810	+	1290	1990
	SS2-1	4	CP018908.1	RM_type_I	CP018908.1_1291	PDLC03076	Specificity_I_00025	Specificity_I	7.9e-103	2.4e-102	0.992	0.994	1365764	1367332	-	1291	1990
	SS2-1	4	CP018908.1	RM_type_I	CP018908.1_1292	PDLC03021	MTase_I_00004	MTase_I	6.7e-178	7.5e-178	0.992	0.996	1367332	1368795	-	1292	1990
	SS2-1	4	CP018908.1	RM_type_I	CP018908.1_1293	PDLC03049	REase_I_00010	REase_I	0	0	0.735	0.7	1368808	1371132	-	1293	1990
	SS2-1	5	CP018908.1	RM_type_I	CP018908.1_1603	PDLC03022	MTase_I_00005	MTase_I	2.4e-184	3.1e-184	0.926	0.561	1659874	1661463	-	1603	1990
	SS2-1	5	CP018908.1	RM_type_I	CP018908.1_1604	PDLC03064	Specificity_I_00013	Specificity_I	1.5e-70	9.5e-70	0.995	0.956	1661508	1662713	-	1604	1990
	SS2-1	5	CP018908.1	RM_type_I	CP018908.1_1605	PDLC03048	REase_I_00009	REase_I	2.6e-139	2.6e-138	0.842	0.871	1662821	1666027	-	1605	1990
	SS2-1
48	ISU2714	7	CP030022.1	tmn	CP030022.1_333	PDLC02220	Tmn_00001	Tmn	6.8e-68	6.8e-68	0.772	0.811	359347	363399	+	333	1954
	ISU2714	1	CP030022.1	AbiD	CP030022.1_550	PDLC02344	AbiD	AbiD	9.1e-28	1.2e-27	0.881	0.942	603278	604288	+	550	1954
	ISU2714	2	CP030022.1	AbiE	CP030022.1_552	PDLC02288	AbiEii_WP_110023304.1	AbiEii	5.7e-97	6.3e-97	0.968	0.898	604772	605617	-	552	1954
	ISU2714	2	CP030022.1	AbiE	CP030022.1_553	PDLC02225	AbiEi_WP_047105540.1	AbiEi	7.8e-70	8.7e-70	0.99	0.965	605614	606204	-	553	1954
	ISU2714	6	CP030022.1	RM_type_III	CP030022.1_671	PDLC03634	MTase_III_00003	MTase_III	1.1e-148	1.3e-148	0.986	0.686	729071	730360	+	671	1954
	ISU2714	6	CP030022.1	RM_type_III	CP030022.1_672	PDLC03647	REase_III_00001	REase_III	5.9e-295	6.7e-295	0.996	0.996	730364	733462	+	672	1954
	ISU2714	3	CP030022.1	DMS_other	CP030022.1_684	PDLC03020	MTase_I_00003	MTase_I	1.7e-16	2.5e-16	0.714	0.544	745567	746532	+	684	1954
	ISU2714	3	CP030022.1	DMS_other	CP030022.1_686	PDLC03068	Specificity_I_00017	Specificity_I	1.3e-121	1.5e-121	0.983	0.98	747201	748460	+	686	1954
	ISU2714	4	CP030022.1	RM_type_I	CP030022.1_1287	PDLC03076	Specificity_I_00025	Specificity_I	1.4e-59	1.6e-59	0.979	0.826	1369028	1370317	+	1287	1954
	ISU2714	4	CP030022.1	RM_type_I	CP030022.1_1288	PDLC03076	Specificity_I_00025	Specificity_I	7.7e-103	2.3e-102	0.992	0.994	1370271	1371839	-	1288	1954
	ISU2714	4	CP030022.1	RM_type_I	CP030022.1_1289	PDLC03021	MTase_I_00004	MTase_I	6.6e-178	7.4e-178	0.992	0.996	1371839	1373302	-	1289	1954
	ISU2714	4	CP030022.1	RM_type_I	CP030022.1_1290	PDLC03049	REase_I_00010	REase_I	0	0	0.735	0.7	1373315	1375639	-	1290	1954
	ISU2714	5	CP030022.1	RM_type_I	CP030022.1_1583	PDLC03022	MTase_I_00005	MTase_I	2.3e-184	3.1e-184	0.926	0.561	1653223	1654812	-	1583	1954
	ISU2714	5	CP030022.1	RM_type_I	CP030022.1_1585	PDLC03048	REase_I_00009	REase_I	2.5e-139	2.5e-138	0.842	0.871	1655515	1658721	-	1585	1954
	ISU2714
49	MA8	5	CP085085.1	RM_type_II	CP085085.1_32	PDLC03294	MTase_II_00080	MTase_II	6.6e-109	7.4e-109	0.982	0.985	40205	41035	+	32	2097
	MA8	5	CP085085.1	RM_type_II	CP085085.1_33	PDLC03371	MTase_II_00157	MTase_II	1.9e-112	2.1e-112	0.977	0.988	41061	41840	+	33	2097
	MA8	5	CP085085.1	RM_type_II	CP085085.1_34	PDLC03548	REase_II_00150	REase_II	3.5e-135	3.9e-135	0.977	0.986	41818	42744	+	34	2097
	MA8	5	CP085085.1	RM_type_II	CP085085.1_35	PDLC03569	REase_II_00171	REase_II	3.2e-143	4.1e-143	0.675	0.995	42744	43649	+	35	2097
	MA8	6	CP085085.1	RM_type_IV	CP085085.1_618	PDLC03658	mREase_IV_00004	mREase_IV	2e-259	2.5e-259	0.985	0.991	624723	627596	+	618	2097
	MA8	1	CP085085.1	AbiE	CP085085.1_1023	PDLC02225	AbiEi_WP_047105540.1	AbiEi	2.2e-69	2.4e-69	0.99	0.965	1054076	1054666	+	1023	2097
	MA8	1	CP085085.1	AbiE	CP085085.1_1024	PDLC02288	AbiEii_WP_110023304.1	AbiEii	8.9e-97	9.8e-97	0.968	0.898	1054663	1055508	+	1024	2097
	MA8	3	CP085085.1	CRISPR_array	CRISPR001	NA	NA	CRISPR_array	NA	6.17	NA	NA	1402932	1403559	-	1362.01	2097
	MA8	2	CP085085.1	cas_type_II-A	CP085085.1_1363	PDLC02120	Csn2_WP_024413352.1	Csn2	3.7e-142	4.1e-142	0.991	0.994	1403620	1404666	-	1363	2097
	MA8	2	CP085085.1	cas_type_II-A	CP085085.1_1364	PDLC02068	Cas2_II_WP_167337171.1	Cas2_II	4.1e-40	4.4e-40	0.944	0.715	1404663	1404986	-	1364	2097
	MA8	2	CP085085.1	cas_type_II-A	CP085085.1_1365	PDLC02061	Cas1_II_WP_078484493.1	Cas1_II	4e-104	4.8e-104	0.961	0.815	1404983	1405897	-	1365	2097
	MA8	2	CP085085.1	cas_type_II-A	CP085085.1_1366	PDLC01256	cd09643	Cas9	2.3e-179	3e-179	0.705	0.992	1406064	1409432	-	1366	2097
	MA8	4	CP085085.1	RM_type_I	CP085085.1_1690	PDLC03022	MTase_I_00005	MTase_I	2.5e-185	3.3e-185	0.926	0.561	1730929	1732518	-	1690	2097
	MA8	4	CP085085.1	RM_type_I	CP085085.1_1693	PDLC03078	Specificity_I_00027	Specificity_I	2.9e-80	5.6e-80	0.988	0.995	1733816	1735066	-	1693	2097
	MA8	4	CP085085.1	RM_type_I	CP085085.1_1694	PDLC03048	REase_I_00009	REase_I	2.5e-139	2.8e-138	0.84	0.869	1735174	1738380	-	1694	2097
	MA8
50	MA6	2	CP084908.1	DMS_other	CP084908.1_337	PDLC03022	MTase_I_00005	MTase_I	6.8e-129	8.2e-129	0.925	0.564	327045	328601	+	337	2641
	MA6	2	CP084908.1	DMS_other	CP084908.1_340	PDLC03144	Specificity_I_00093	Specificity_I	7.3e-80	2.2e-65	0.661	0.577	329740	330810	+	340	2641
	MA6	6	CP084908.1	RM_type_II	CP084908.1_696	PDLC03358	MTase_II_00144	MTase_II	1e-95	1.2e-95	0.951	0.917	710006	710869	+	696	2641
	MA6	6	CP084908.1	RM_type_II	CP084908.1_697	PDLC03272	MTase_II_00058	MTase_II	4.4e-121	5.4e-121	0.798	0.803	710893	712125	+	697	2641
	MA6	6	CP084908.1	RM_type_II	CP084908.1_698	PDLC03446	REase_II_00048	REase_II	1.3e-07	6.9e-07	0.489	0.937	712193	713776	+	698	2641
	MA6	1	CP084908.1	AbiD	CP084908.1_1104	PDLC02344	AbiD	AbiD	8.1e-28	1.1e-27	0.881	0.942	1135945	1136955	+	1104	2641
	MA6	3	CP084908.1	gabija	CP084908.1_1377	PDLC00148	GajB_00046	GajB	4.4e-44	2.5e-43	0.96	0.954	1414590	1415636	-	1377	2641
	MA6	3	CP084908.1	gabija	CP084908.1_1378	PDLC00102	GajA_00042	GajA	4.7e-93	5.5e-93	0.989	0.994	1415618	1417207	-	1378	2641
	MA6	4	CP084908.1	RM_type_I	CP084908.1_1694	PDLC03099	Specificity_I_00048	Specificity_I	3.2e-41	4.6e-40	0.988	0.881	1729269	1730546	+	1694	2641
	MA6	4	CP084908.1	RM_type_I	CP084908.1_1697	PDLC03076	Specificity_I_00025	Specificity_I	1.1e-108	1.2e-108	0.996	0.994	1731978	1733531	-	1697	2641
	MA6	4	CP084908.1	RM_type_I	CP084908.1_1698	PDLC03021	MTase_I_00004	MTase_I	1.5e-177	1.7e-177	0.992	0.996	1733531	1734994	-	1698	2641
	MA6	4	CP084908.1	RM_type_I	CP084908.1_1699	PDLC03049	REase_I_00010	REase_I	0	0	0.739	0.701	1735007	1737331	-	1699	2641
	MA6	7	CP084908.1	RM_type_II	CP084908.1_1792	PDLC03242	MTase_II_00028	MTase_II	1.1e-175	3.8e-166	0.807	0.756	1845501	1846652	+	1792	2641
	MA6	7	CP084908.1	RM_type_II	CP084908.1_1793	PDLC03563	REase_II_00165	REase_II	5.1e-86	6.1e-86	0.98	0.973	1846645	1847706	+	1793	2641
	MA6	9	CP084908.1	RM_type_III	CP084908.1_1847	PDLC03647	REase_III_00001	REase_III	1.6e-293	1.8e-293	0.996	0.996	1901697	1904795	-	1847	2641
	MA6	9	CP084908.1	RM_type_III	CP084908.1_1849	PDLC03634	MTase_III_00003	MTase_III	2.2e-215	2.7e-215	0.992	0.942	1906341	1908113	-	1849	2641
	MA6	5	CP084908.1	RM_type_I	CP084908.1_2098	PDLC03022	MTase_I_00005	MTase_I	8.4e-185	1.1e-184	0.926	0.561	2172420	2174009	-	2098	2641
	MA6	5	CP084908.1	RM_type_I	CP084908.1_2101	PDLC03185	Specificity_I_00134	Specificity_I	5.3e-73	1.7e-72	0.988	0.995	2175322	2176566	-	2101	2641
	MA6	5	CP084908.1	RM_type_I	CP084908.1_2102	PDLC03048	REase_I_00009	REase_I	6.8e-139	6e-138	0.841	0.87	2176674	2179880	-	2102	2641
	MA6	8	CP084908.1	RM_type_II	CP084908.1_2564	PDLC03548	REase_II_00150	REase_II	4.8e-120	5.3e-120	0.99	0.986	2592958	2593824	-	2564	2641
	MA6	8	CP084908.1	RM_type_II	CP084908.1_2565	PDLC03371	MTase_II_00157	MTase_II	2.9e-112	3.2e-112	0.977	0.977	2593811	2594581	-	2565	2641
	MA6	8	CP084908.1	RM_type_II	CP084908.1_2566	PDLC03294	MTase_II_00080	MTase_II	1.3e-109	1.5e-109	0.958	0.989	2594607	2595461	-	2566	2641
	MA6
51	MA2	4	CP085087.1	RM_type_I	CP085087.1_611	PDLC03049	REase_I_00010	REase_I	0	0	0.735	0.7	615631	617955	+	611	2035
	MA2	4	CP085087.1	RM_type_I	CP085087.1_612	PDLC03021	MTase_I_00004	MTase_I	1.4e-132	1.7e-132	0.97	0.733	617955	619049	+	612	2035
	MA2	4	CP085087.1	RM_type_I	CP085087.1_614	PDLC03076	Specificity_I_00025	Specificity_I	1.4e-65	1.6e-65	0.98	0.77	619683	620864	-	614	2035
	MA2	1	CP085087.1	AbiD	CP085087.1_642	PDLC02344	AbiD	AbiD	1.4e-27	1.9e-27	0.884	0.946	647079	648089	+	642	2035
	MA2	2	CP085087.1	AbiE	CP085087.1_644	PDLC02288	AbiEii_WP_110023304.1	AbiEii	1.7e-96	1.8e-96	0.968	0.898	648549	649394	-	644	2035
	MA2	2	CP085087.1	AbiE	CP085087.1_645	PDLC02225	AbiEi_WP_047105540.1	AbiEi	1.4e-68	1.5e-68	0.99	0.965	649391	649981	-	645	2035
	MA2	3	CP085087.1	AbiE	CP085087.1_766	PDLC02225	AbiEi_WP_047105540.1	AbiEi	4.6e-57	4.9e-57	0.955	0.934	780732	781325	+	766	2035
	MA2	3	CP085087.1	AbiE	CP085087.1_767	PDLC02288	AbiEii_WP_110023304.1	AbiEii	8.6e-92	9.5e-92	0.982	0.908	781322	782164	+	767	2035
	MA2	7	CP085087.1	RM_type_III	CP085087.1_849	PDLC03634	MTase_III_00003	MTase_III	1e-247	1.2e-247	0.907	0.994	867598	869655	+	849	2035
	MA2	7	CP085087.1	RM_type_III	CP085087.1_850	PDLC03647	REase_III_00001	REase_III	1.9e-288	2.2e-288	0.996	0.996	869659	872751	+	850	2035
	MA2	5	CP085087.1	RM_type_I	CP085087.1_1645	PDLC03022	MTase_I_00005	MTase_I	8.1e-185	1.1e-184	0.926	0.561	1690641	1692230	-	1645	2035
	MA2	5	CP085087.1	RM_type_I	CP085087.1_1647	PDLC03048	REase_I_00009	REase_I	2.6e-139	2.6e-138	0.842	0.871	1692991	1696197	-	1647	2035
	MA2	6	CP085087.1	RM_type_I	CP085087.1_1754	PDLC03040	REase_I_00001	REase_I	8e-299	9e-299	0.992	0.986	1803110	1806118	-	1754	2035
	MA2	8	CP085087.1	thoeris_type_I	CP085087.1_1755	PDLC00429	ThsB1_00013	ThsB1	1.9e-85	2.1e-85	0.988	0.994	1806148	1806648	-	1755	2035
	MA2	8	CP085087.1	thoeris_type_I	CP085087.1_1756	PDLC00413	ThsA1_00007	ThsA1	9e-115	1e-114	0.986	0.975	1806648	1807475	-	1756	2035
	MA2	6	CP085087.1	RM_type_I	CP085087.1_1757	PDLC03154	Specificity_I_00103	Specificity_I	1.9e-37	2.6e-37	0.992	0.98	1807520	1808662	-	1757	2035
	MA2	6	CP085087.1	RM_type_I	CP085087.1_1761	PDLC03019	MTase_I_00002	MTase_I	9.4e-207	1.1e-206	0.982	0.539	1810849	1812354	-	1761	2035
	MA2
52	MA4	2	CP084908.1	DMS_other	CP084908.1_337	PDLC03022	MTase_I_00005	MTase_I	6.8e-129	8.2e-129	0.925	0.564	327045	328601	+	337	2641
	MA4	2	CP084908.1	DMS_other	CP084908.1_340	PDLC03144	Specificity_I_00093	Specificity_I	7.3e-80	2.2e-65	0.661	0.577	329740	330810	+	340	2641
	MA4	6	CP084908.1	RM_type_II	CP084908.1_696	PDLC03358	MTase_II_00144	MTase_II	1e-95	1.2e-95	0.951	0.917	710006	710869	+	696	2641
	MA4	6	CP084908.1	RM_type_II	CP084908.1_697	PDLC03272	MTase_II_00058	MTase_II	4.4e-121	5.4e-121	0.798	0.803	710893	712125	+	697	2641
	MA4	6	CP084908.1	RM_type_II	CP084908.1_698	PDLC03446	REase_II_00048	REase_II	1.3e-07	6.9e-07	0.489	0.937	712193	713776	+	698	2641
	MA4	1	CP084908.1	AbiD	CP084908.1_1104	PDLC02344	AbiD	AbiD	8.1e-28	1.1e-27	0.881	0.942	1135945	1136955	+	1104	2641
	MA4	3	CP084908.1	gabija	CP084908.1_1377	PDLC00148	GajB_00046	GajB	4.4e-44	2.5e-43	0.96	0.954	1414590	1415636	-	1377	2641
	MA4	3	CP084908.1	gabija	CP084908.1_1378	PDLC00102	GajA_00042	GajA	4.7e-93	5.5e-93	0.989	0.994	1415618	1417207	-	1378	2641
	MA4	4	CP084908.1	RM_type_I	CP084908.1_1694	PDLC03099	Specificity_I_00048	Specificity_I	3.2e-41	4.6e-40	0.988	0.881	1729269	1730546	+	1694	2641
	MA4	4	CP084908.1	RM_type_I	CP084908.1_1697	PDLC03076	Specificity_I_00025	Specificity_I	1.1e-108	1.2e-108	0.996	0.994	1731978	1733531	-	1697	2641
	MA4	4	CP084908.1	RM_type_I	CP084908.1_1698	PDLC03021	MTase_I_00004	MTase_I	1.5e-177	1.7e-177	0.992	0.996	1733531	1734994	-	1698	2641
	MA4	4	CP084908.1	RM_type_I	CP084908.1_1699	PDLC03049	REase_I_00010	REase_I	0	0	0.739	0.701	1735007	1737331	-	1699	2641
	MA4	7	CP084908.1	RM_type_II	CP084908.1_1792	PDLC03242	MTase_II_00028	MTase_II	1.1e-175	3.8e-166	0.807	0.756	1845501	1846652	+	1792	2641
	MA4	7	CP084908.1	RM_type_II	CP084908.1_1793	PDLC03563	REase_II_00165	REase_II	5.1e-86	6.1e-86	0.98	0.973	1846645	1847706	+	1793	2641
	MA4	9	CP084908.1	RM_type_III	CP084908.1_1847	PDLC03647	REase_III_00001	REase_III	1.6e-293	1.8e-293	0.996	0.996	1901697	1904795	-	1847	2641
	MA4	9	CP084908.1	RM_type_III	CP084908.1_1849	PDLC03634	MTase_III_00003	MTase_III	2.2e-215	2.7e-215	0.992	0.942	1906341	1908113	-	1849	2641
	MA4	5	CP084908.1	RM_type_I	CP084908.1_2098	PDLC03022	MTase_I_00005	MTase_I	8.4e-185	1.1e-184	0.926	0.561	2172420	2174009	-	2098	2641
	MA4	5	CP084908.1	RM_type_I	CP084908.1_2101	PDLC03185	Specificity_I_00134	Specificity_I	5.3e-73	1.7e-72	0.988	0.995	2175322	2176566	-	2101	2641
	MA4	5	CP084908.1	RM_type_I	CP084908.1_2102	PDLC03048	REase_I_00009	REase_I	6.8e-139	6e-138	0.841	0.87	2176674	2179880	-	2102	2641
	MA4	8	CP084908.1	RM_type_II	CP084908.1_2564	PDLC03548	REase_II_00150	REase_II	4.8e-120	5.3e-120	0.99	0.986	2592958	2593824	-	2564	2641
	MA4	8	CP084908.1	RM_type_II	CP084908.1_2565	PDLC03371	MTase_II_00157	MTase_II	2.9e-112	3.2e-112	0.977	0.977	2593811	2594581	-	2565	2641
	MA4	8	CP084908.1	RM_type_II	CP084908.1_2566	PDLC03294	MTase_II_00080	MTase_II	1.3e-109	1.5e-109	0.958	0.989	2594607	2595461	-	2566	2641
	MA4
53	1112S	5	CP071697.1	RM_type_II	CP071697.1_472	PDLC03272	MTase_II_00058	MTase_II	3.3e-121	3.9e-121	0.798	0.803	520824	522056	+	472	2298
	1112S	5	CP071697.1	RM_type_II	CP071697.1_473	PDLC03446	REase_II_00048	REase_II	2.6e-07	1.8e-06	0.489	0.937	522124	523707	+	473	2298
	1112S	2	CP071697.1	RM_type_I	CP071697.1_545	PDLC03022	MTase_I_00005	MTase_I	0	0	0.994	0.982	594012	596579	+	545	2298
	1112S	2	CP071697.1	RM_type_I	CP071697.1_546	PDLC03124	Specificity_I_00073	Specificity_I	2.3e-102	1.3e-100	0.987	0.993	596704	597879	+	546	2298
	1112S	2	CP071697.1	RM_type_I	CP071697.1_547	PDLC03048	REase_I_00009	REase_I	9.9e-138	3.3e-136	0.905	0.909	597928	601053	+	547	2298
	1112S	3	CP071697.1	RM_type_I	CP071697.1_833	PDLC03048	REase_I_00009	REase_I	8.8e-156	1.7e-155	0.831	0.939	902427	905771	+	833	2298
	1112S	3	CP071697.1	RM_type_I	CP071697.1_835	PDLC03185	Specificity_I_00134	Specificity_I	2.7e-93	3.2e-93	0.99	0.995	907482	908720	+	835	2298
	1112S	3	CP071697.1	RM_type_I	CP071697.1_836	PDLC03022	MTase_I_00005	MTase_I	1.1e-174	2.8e-174	0.891	0.559	909228	910823	+	836	2298
	1112S	8	CP071697.1	Stk2	CP071697.1_1050	PDLC02375	Stk2	Stk2	3e-233	3.4e-233	0.988	0.996	1145753	1147264	+	1050	2298
	1112S	9	CP071697.1	thoeris_type_I	CP071697.1_1092	PDLC00438	ThsB1_00022	ThsB1	4.7e-121	5.2e-121	0.99	0.995	1190146	1190766	-	1092	2298
	1112S	9	CP071697.1	thoeris_type_I	CP071697.1_1093	PDLC00407	ThsA1_00001	ThsA1	6.5e-196	7.3e-196	0.989	0.981	1190766	1192175	-	1093	2298
	1112S	9	CP071697.1	thoeris_type_I	CP071697.1_1094	PDLC00425	ThsB1_00009	ThsB1	8e-188	9e-188	0.992	0.982	1192205	1193353	-	1094	2298
	1112S	1	CP071697.1	AbiE	CP071697.1_1130	PDLC02288	AbiEii_WP_110023304.1	AbiEii	1.3e-91	1.4e-91	0.982	0.908	1233197	1234039	-	1130	2298
	1112S	1	CP071697.1	AbiE	CP071697.1_1131	PDLC02225	AbiEi_WP_047105540.1	AbiEi	8.8e-58	9.5e-58	0.955	0.934	1234036	1234629	-	1131	2298
	1112S	7	CP071697.1	RM_type_III	CP071697.1_1440	PDLC03647	REase_III_00001	REase_III	2.1e-293	2.4e-293	0.996	0.996	1585928	1589026	-	1440	2298
	1112S	7	CP071697.1	RM_type_III	CP071697.1_1442	PDLC03634	MTase_III_00003	MTase_III	1.2e-227	1.3e-227	0.961	0.995	1589471	1591459	-	1442	2298
	1112S	4	CP071697.1	RM_type_I	CP071697.1_1842	PDLC03022	MTase_I_00005	MTase_I	7.6e-185	1e-184	0.926	0.561	1975052	1976641	-	1842	2298
	1112S	4	CP071697.1	RM_type_I	CP071697.1_1845	PDLC03185	Specificity_I_00134	Specificity_I	1.3e-72	4.2e-72	0.988	0.995	1977954	1979198	-	1845	2298
	1112S	4	CP071697.1	RM_type_I	CP071697.1_1846	PDLC03048	REase_I_00009	REase_I	1.8e-139	1.9e-138	0.843	0.872	1979306	1982512	-	1846	2298
	1112S	6	CP071697.1	RM_type_II	CP071697.1_1879	PDLC03548	REase_II_00150	REase_II	3e-119	3.3e-119	0.99	0.986	2014502	2015368	-	1879	2298
	1112S	6	CP071697.1	RM_type_II	CP071697.1_1880	PDLC03371	MTase_II_00157	MTase_II	7e-113	7.7e-113	0.977	0.977	2015355	2016125	-	1880	2298
	1112S	6	CP071697.1	RM_type_II	CP071697.1_1881	PDLC03294	MTase_II_00080	MTase_II	4.7e-110	5.4e-110	0.954	0.985	2016151	2017005	-	1881	2298
	1112S	10	CP071697.1	tmn	CP071697.1_1954	PDLC02220	Tmn_00001	Tmn	1.3e-61	1.3e-61	0.785	0.801	2092940	2096698	-	1954	2298
	1112S
54	796	2	POOK01000061.1	RM_type_II	POOK01000061.1_5	PDLC03553	REase_II_00155	REase_II	5.8e-235	6.5e-235	0.996	0.998	4584	6074	-	5	28
	796	2	POOK01000061.1	RM_type_II	POOK01000061.1_6	PDLC03329	MTase_II_00115	MTase_II	1.4e-208	1.5e-208	0.993	0.975	6186	7451	+	6	28
	796	1	POOK01000061.1	DMS_other	POOK01000061.1_9	PDLC03234	MTase_II_00020	MTase_II	1.8e-101	2.3e-101	0.985	0.968	10634	11797	-	9	28
	796	3	POOK01000064.1	AbiE	POOK01000064.1_3	PDLC02289	AbiEii_WP_007349585.1	AbiEii	1.4e-105	1.6e-105	0.988	0.964	955	1953	-	3	20
	796	3	POOK01000064.1	AbiE	POOK01000064.1_4	PDLC02226	AbiEi_WP_146016717.1	AbiEi	2.5e-67	2.8e-67	0.942	0.955	1956	2579	-	4	20
	796	4	POOK01000082.1	RM_type_IIG	POOK01000082.1_10	PDLC03598	REase_MTase_IIG_00003	REase_MTase_IIG	0	0	0.98	0.974	6835	9552	-	10	22
	796	5	POOK01000101.1	AbiD	POOK01000101.1_11	PDLC02344	AbiD	AbiD	1.7e-59	2e-59	0.874	0.986	7667	8734	+	11	35
	796	6	POOK01000105.1	AbiG	POOK01000105.1_22	PDLC02331	AbiGi	AbiGi	6.8e-97	8.2e-97	0.949	0.977	21015	21899	+	22	60
	796	6	POOK01000105.1	AbiG	POOK01000105.1_23	PDLC02332	AbiGii	AbiGii	1.1e-94	1.3e-94	0.963	0.989	21899	23107	+	23	60
	796	7	POOK01000173.1	RM_type_I	POOK01000173.1_41	PDLC03048	REase_I_00009	REase_I	3.5e-139	3.1e-138	0.843	0.872	43759	46965	+	41	46
	796	7	POOK01000173.1	RM_type_I	POOK01000173.1_42	PDLC03078	Specificity_I_00027	Specificity_I	2.5e-76	8.4e-76	0.988	0.995	47073	48302	+	42	46
	796	7	POOK01000173.1	RM_type_I	POOK01000173.1_45	PDLC03022	MTase_I_00005	MTase_I	4.3e-185	5.7e-185	0.926	0.561	49630	51219	+	45	46
55	BJCY29	1	JABTZC010000004.1	thoeris_type_I	JABTZC010000004.1_25	PDLC00425	ThsB1_00009	ThsB1	8.7e-188	9.7e-188	0.992	0.982	16327	17475	+	25	115
	BJCY29	1	JABTZC010000004.1	thoeris_type_I	JABTZC010000004.1_26	PDLC00407	ThsA1_00001	ThsA1	7e-196	7.8e-196	0.989	0.981	17505	18914	+	26	115
	BJCY29	1	JABTZC010000004.1	thoeris_type_I	JABTZC010000004.1_27	PDLC00438	ThsB1_00022	ThsB1	5e-121	5.6e-121	0.99	0.995	18914	19534	+	27	115
	BJCY29	3	JABTZC010000006.1	RM_type_II	JABTZC010000006.1_31	PDLC03294	MTase_II_00080	MTase_II	4.9e-110	5.6e-110	0.954	0.985	33481	34335	+	31	79
	BJCY29	3	JABTZC010000006.1	RM_type_II	JABTZC010000006.1_32	PDLC03371	MTase_II_00157	MTase_II	8e-113	8.8e-113	0.977	0.977	34361	35131	+	32	79
	BJCY29	3	JABTZC010000006.1	RM_type_II	JABTZC010000006.1_33	PDLC03548	REase_II_00150	REase_II	1.8e-119	2e-119	0.99	0.986	35118	35984	+	33	79
	BJCY29	2	JABTZC010000006.1	RM_type_I	JABTZC010000006.1_68	PDLC03048	REase_I_00009	REase_I	2.1e-138	1.6e-137	0.839	0.868	68166	71372	+	68	79
	BJCY29	2	JABTZC010000006.1	RM_type_I	JABTZC010000006.1_69	PDLC03078	Specificity_I_00027	Specificity_I	1.3e-76	4.1e-76	0.988	0.995	71480	72721	+	69	79
	BJCY29	2	JABTZC010000006.1	RM_type_I	JABTZC010000006.1_72	PDLC03022	MTase_I_00005	MTase_I	6.7e-185	8.9e-185	0.926	0.561	74049	75638	+	72	79
	BJCY29	4	JABTZC010000013.1	DMS_other	JABTZC010000013.1_15	PDLC03634	MTase_III_00003	MTase_III	1.3e-219	1.5e-219	0.93	0.995	14938	16986	+	15	51
	BJCY29	4	JABTZC010000013.1	DMS_other	JABTZC010000013.1_18	PDLC03647	REase_III_00001	REase_III	6.5e-295	7.3e-295	0.996	0.996	17916	21014	+	18	51
	BJCY29	5	JABTZC010000020.1	AbiE	JABTZC010000020.1_20	PDLC02288	AbiEii_WP_110023304.1	AbiEii	1.1e-96	1.2e-96	0.968	0.898	16978	17823	-	20	36
	BJCY29	5	JABTZC010000020.1	AbiE	JABTZC010000020.1_21	PDLC02225	AbiEi_WP_047105540.1	AbiEi	5.8e-69	6.5e-69	0.99	0.965	17820	18410	-	21	36
	BJCY29	6	JABTZC010000025.1	RM_type_IIG	JABTZC010000025.1_2	PDLC03598	REase_MTase_IIG_00003	REase_MTase_IIG	0	0	0.996	0.991	1499	4279	+	2	20
	BJCY29	7	JABTZC010000032.1	gabija	JABTZC010000032.1_17	PDLC00109	GajB_00007	GajB	6.8e-249	7.6e-249	0.995	0.994	17655	19634	-	17	22
	BJCY29	7	JABTZC010000032.1	gabija	JABTZC010000032.1_18	PDLC00076	GajA_00016	GajA	0	0	0.997	0.999	19601	21706	-	18	22
	BJCY29	8	JABTZC010000037.1	AbiE	JABTZC010000037.1_10	PDLC02306	AbiEii_WP_084590683.1	AbiEii	1.3e-17	3.1e-16	0.689	0.664	5391	6287	-	10	32
	BJCY29	8	JABTZC010000037.1	AbiE	JABTZC010000037.1_11	PDLC02237	AbiEi_WP_069019759.1	AbiEi	1.3e-08	1.8e-08	0.604	0.656	6488	7471	+	11	32
	BJCY29	9	JABTZC010000048.1	RM_type_I	JABTZC010000048.1_7	PDLC03022	MTase_I_00005	MTase_I	9.9e-175	1.7e-174	0.891	0.559	4477	6072	-	7	16
	BJCY29	9	JABTZC010000048.1	RM_type_I	JABTZC010000048.1_9	PDLC03087	Specificity_I_00036	Specificity_I	1.5e-78	1.7e-78	0.98	0.976	6846	8021	-	9	16
	BJCY29	9	JABTZC010000048.1	RM_type_I	JABTZC010000048.1_11	PDLC03048	REase_I_00009	REase_I	5.1e-157	8.9e-157	0.83	0.938	9705	13049	-	11	16
56	949	2	POND01000069.1	RM_type_II	POND01000069.1_5	PDLC03553	REase_II_00155	REase_II	5.7e-235	6.3e-235	0.996	0.998	4580	6070	-	5	29
	949	2	POND01000069.1	RM_type_II	POND01000069.1_7	PDLC03329	MTase_II_00115	MTase_II	1.3e-208	1.5e-208	0.993	0.975	6934	8199	+	7	29
	949	1	POND01000069.1	DMS_other	POND01000069.1_10	PDLC03234	MTase_II_00020	MTase_II	1.8e-101	2.2e-101	0.985	0.968	11382	12545	-	10	29
	949	3	POND01000085.1	RM_type_I	POND01000085.1_79	PDLC03022	MTase_I_00005	MTase_I	6.6e-185	8.7e-185	0.926	0.561	79299	80888	-	79	128
	949	3	POND01000085.1	RM_type_I	POND01000085.1_82	PDLC03078	Specificity_I_00027	Specificity_I	1.8e-91	2.2e-91	0.988	0.995	82192	83442	-	82	128
	949	3	POND01000085.1	RM_type_I	POND01000085.1_83	PDLC03048	REase_I_00009	REase_I	4.7e-140	4.3e-139	0.841	0.87	83550	86756	-	83	128
	949	4	POND01000087.1	AbiD	POND01000087.1_9	PDLC02344	AbiD	AbiD	4.4e-60	5.2e-60	0.874	0.986	4882	5949	+	9	47
	949	5	POND01000089.1	RM_type_III	POND01000089.1_77	PDLC03647	REase_III_00001	REase_III	2.9e-293	3.2e-293	0.996	0.996	82068	85166	-	77	108
	949	5	POND01000089.1	RM_type_III	POND01000089.1_79	PDLC03634	MTase_III_00003	MTase_III	2.2e-205	2.7e-205	0.992	0.942	85670	87445	-	79	108
	949	6	POND01000107.1	AbiE	POND01000107.1_37	PDLC02226	AbiEi_WP_146016717.1	AbiEi	2.5e-67	2.8e-67	0.942	0.955	31145	31768	+	37	39
	949	6	POND01000107.1	AbiE	POND01000107.1_38	PDLC02289	AbiEii_WP_007349585.1	AbiEii	1.5e-105	1.6e-105	0.988	0.964	31771	32769	+	38	39
	949	7	POND01000170.1	tmn	POND01000170.1_3	PDLC02220	Tmn_00001	Tmn	6.5e-63	6.5e-63	0.81	0.826	2813	6571	-	3	37
57	1367	1	POKP01000049.1	RM_type_II	POKP01000049.1_20	PDLC03272	MTase_II_00058	MTase_II	2.1e-120	2.6e-120	0.798	0.803	18879	20111	+	20	48
	1367	1	POKP01000049.1	RM_type_II	POKP01000049.1_21	PDLC03446	REase_II_00048	REase_II	2.2e-07	1.4e-06	0.489	0.937	20179	21762	+	21	48
	1367	2	POKP01000072.1	hachiman_type_I	POKP01000072.1_13	PDLC00180	HamB1_00007	HamB1	8.8e-102	9.8e-102	0.987	0.946	10548	12611	-	13	51
	1367	2	POKP01000072.1	hachiman_type_I	POKP01000072.1_14	PDLC00171	HamA1_00022	HamA1	1.4e-12	1.8e-12	0.448	0.476	12592	13521	-	14	51
	1367	3	POKP01000098.1	DMS_other	POKP01000098.1_46	PDLC03390	MTase_II_00176	MTase_II	2.5e-149	3e-149	0.984	0.991	51362	52291	+	46	107
	1367	4	POKP01000098.1	RM_type_IIG	POKP01000098.1_47	PDLC03626	REase_MTase_IIG_00031	REase_MTase_IIG	0	0	0.999	0.999	52293	56360	+	47	107
	1367	5	POKP01000137.1	DMS_other	POKP01000137.1_2	PDLC03335	MTase_II_00121	MTase_II	1.4e-84	1.8e-84	0.937	0.919	225	1976	-	2	9
	1367	6	POKP01000137.1	RM_type_IIG	POKP01000137.1_3	PDLC03604	REase_MTase_IIG_00009	REase_MTase_IIG	5.4e-130	8.7e-130	0.979	0.981	2009	4954	-	3	9
	1367	7	POKP01000144.1	hachiman_type_I	POKP01000144.1_8	PDLC00150	HamA1_00001	HamA1	1.3e-112	1.4e-112	0.99	0.981	7434	8351	+	8	83
	1367	7	POKP01000144.1	hachiman_type_I	POKP01000144.1_9	PDLC00180	HamB1_00007	HamB1	1.5e-222	1.6e-222	0.989	0.986	8348	10480	+	9	83
	1367	8	POKP01000144.1	RM_type_III	POKP01000144.1_79	PDLC03634	MTase_III_00003	MTase_III	6.9e-223	7.9e-223	0.949	0.995	79720	81660	+	79	83
	1367	8	POKP01000144.1	RM_type_III	POKP01000144.1_80	PDLC03647	REase_III_00001	REase_III	1.7e-294	1.9e-294	0.996	0.996	81664	84762	+	80	83
	1367	9	POKP01000149.1	AbiE	POKP01000149.1_2	PDLC02288	AbiEii_WP_110023304.1	AbiEii	1.2e-96	1.3e-96	0.968	0.898	2450	3295	-	2	4
	1367	9	POKP01000149.1	AbiE	POKP01000149.1_3	PDLC02225	AbiEi_WP_047105540.1	AbiEi	1e-69	1.1e-69	0.99	0.965	3292	3882	-	3	4
58	1225	1	POLL01000322.1	AbiD	POLL01000322.1_19	PDLC02344	AbiD	AbiD	2.7e-28	3.5e-28	0.884	0.946	16873	17883	+	19	24
	1225	2	POLL01000328.1	RM_type_I	POLL01000328.1_3	PDLC03048	REase_I_00009	REase_I	5.6e-156	9.3e-156	0.834	0.942	1398	4742	+	3	75
	1225	2	POLL01000328.1	RM_type_I	POLL01000328.1_5	PDLC03124	Specificity_I_00073	Specificity_I	1.5e-90	2.5e-90	0.99	0.993	5808	6989	+	5	75
	1225	2	POLL01000328.1	RM_type_I	POLL01000328.1_6	PDLC03022	MTase_I_00005	MTase_I	1e-174	1.8e-174	0.891	0.559	7465	9060	+	6	75
	1225	3	POLL01000328.1	RM_type_IIG	POLL01000328.1_29	PDLC03598	REase_MTase_IIG_00003	REase_MTase_IIG	0	0	0.975	0.968	29931	32651	+	29	75
	1225	4	POLL01000333.1	RM_type_I	POLL01000333.1_40	PDLC03022	MTase_I_00005	MTase_I	0	0	0.994	0.982	33493	36060	+	40	79
	1225	4	POLL01000333.1	RM_type_I	POLL01000333.1_41	PDLC03124	Specificity_I_00073	Specificity_I	3.6e-93	4.1e-93	0.988	0.993	36194	37423	+	41	79
	1225	4	POLL01000333.1	RM_type_I	POLL01000333.1_42	PDLC03048	REase_I_00009	REase_I	5e-137	1.2e-135	0.905	0.909	37472	40597	+	42	79
	1225	5	POLL01000349.1	RM_type_I	POLL01000349.1_125	PDLC03068	Specificity_I_00017	Specificity_I	2.6e-116	2e-97	0.671	0.613	134356	135522	-	125	145
	1225	5	POLL01000349.1	RM_type_I	POLL01000349.1_126	PDLC03033	MTase_I_00016	MTase_I	4.3e-257	5e-257	0.985	0.993	135515	137128	-	126	145
	1225	5	POLL01000349.1	RM_type_I	POLL01000349.1_127	PDLC03040	REase_I_00001	REase_I	4.8e-39	4.5e-34	0.626	0.645	137133	140180	-	127	145
	1225	6	POLL01000401.1	RM_type_II	POLL01000401.1_113	PDLC03329	MTase_II_00115	MTase_II	9.4e-209	1e-208	0.988	0.971	114381	115646	-	113	152
	1225	6	POLL01000401.1	RM_type_II	POLL01000401.1_114	PDLC03553	REase_II_00155	REase_II	3.9e-235	4.4e-235	0.996	0.998	115758	117248	+	114	152
	1225	8	POLL01000832.1	RM_type_IIG	POLL01000832.1_1	PDLC03616	REase_MTase_IIG_00021	REase_MTase_IIG	4.1e-45	1e-43	0.882	0.857	203	2263	+	1	58
	1225	7	POLL01000832.1	RM_type_I	POLL01000832.1_17	PDLC03049	REase_I_00010	REase_I	0	0	0.738	0.7	19472	21796	+	17	58
	1225	7	POLL01000832.1	RM_type_I	POLL01000832.1_18	PDLC03021	MTase_I_00004	MTase_I	4.6e-178	5.2e-178	0.992	0.996	21809	23272	+	18	58
	1225	7	POLL01000832.1	RM_type_I	POLL01000832.1_19	PDLC03076	Specificity_I_00025	Specificity_I	2.2e-105	8e-89	0.621	0.627	23272	24837	+	19	58
	1225	7	POLL01000832.1	RM_type_I	POLL01000832.1_22	PDLC03076	Specificity_I_00025	Specificity_I	1.4e-90	1.6e-90	0.991	0.842	26257	27552	-	22	58
	1225	9	POLL01000854.1	RM_type_II	POLL01000854.1_29	PDLC03378	MTase_II_00164	MTase_II	6.4e-96	6.4e-96	0.847	0.959	18952	20187	-	29	139
	1225	9	POLL01000854.1	RM_type_II	POLL01000854.1_30	PDLC03430	REase_II_00032	REase_II	9.2e-107	1.1e-106	0.991	0.997	20299	21282	+	30	139
59	380	1	POPE01000210.1	Paris	POPE01000210.1_3	PDLC02983	DUF4435	AriB	2e-18	4.5e-18	0.761	0.936	2506	3510	-	3	16
	380	1	POPE01000210.1	Paris	POPE01000210.1_4	PDLC02979	AAA_15	AriA	1.6e-18	4.2e-18	0.926	0.987	3503	4969	-	4	16
	380	2	POPE01000252.1	AbiE	POPE01000252.1_3	PDLC02288	AbiEii_WP_110023304.1	AbiEii	4e-96	4.3e-96	0.968	0.898	2838	3683	-	3	10
	380	2	POPE01000252.1	AbiE	POPE01000252.1_4	PDLC02225	AbiEi_WP_047105540.1	AbiEi	9.1e-70	1.1e-69	0.951	0.97	3680	4297	-	4	10
	380	4	POPE01000277.1	CRISPR_array	CRISPR001	NA	NA	CRISPR_array	NA	6.22	NA	NA	114362	116513	-	102.01	150
	380	3	POPE01000277.1	cas_type_I-C	POPE01000277.1_105	PDLC01751	Cas2c_WP_035173219.1	Cas2c	3.4e-43	3.7e-43	0.949	0.968	116659	116952	-	105	150
	380	3	POPE01000277.1	cas_type_I-C	POPE01000277.1_106	PDLC00923	cas1_DVULG	Cas1c	2e-144	2.3e-144	0.985	0.994	116963	117988	-	106	150
	380	3	POPE01000277.1	cas_type_I-C	POPE01000277.1_107	PDLC01773	Cas4c_WP_149685095.1	Cas4c	1.3e-85	1.4e-85	0.973	0.869	117985	118656	-	107	150
	380	3	POPE01000277.1	cas_type_I-C	POPE01000277.1_108	PDLC00958	cas_Csd2	Cas7c	2.6e-115	2.9e-115	0.968	0.996	118658	119506	-	108	150
	380	3	POPE01000277.1	cas_type_I-C	POPE01000277.1_109	PDLC00970	cas_Csd1	Cas8c	1.3e-119	1.5e-119	0.979	0.99	119510	121402	-	109	150
	380	3	POPE01000277.1	cas_type_I-C	POPE01000277.1_110	PDLC00948	cas_Cas5d	Cas5c	3.5e-86	4.1e-86	0.817	0.995	121402	122139	-	110	150
	380	3	POPE01000277.1	cas_type_I-C	POPE01000277.1_111	PDLC01765	Cas3c_WP_004513240.1	Cas3c	1e-182	1.3e-182	0.985	0.958	122610	125045	-	111	150
	380	5	POPE01000539.1	RM_type_III	POPE01000539.1_1	PDLC03647	REase_III_00001	REase_III	3.3e-295	3.7e-295	0.996	0.996	457	3555	-	1	2
	380	5	POPE01000539.1	RM_type_III	POPE01000539.1_2	PDLC03634	MTase_III_00003	MTase_III	2.2e-210	3.8e-210	0.927	0.995	3559	5532	-	2	2
	380	6	POPE01000652.1	RM_type_II	POPE01000652.1_95	PDLC03418	REase_II_00020	REase_II	5.2e-80	5.8e-80	0.974	0.978	99637	100800	-	95	99
	380	6	POPE01000652.1	RM_type_II	POPE01000652.1_96	PDLC03297	MTase_II_00083	MTase_II	1.6e-83	7.5e-83	0.847	0.867	100804	101940	-	96	99
	380	7	POPE01000687.1	AbiD	POPE01000687.1_128	PDLC02344	AbiD	AbiD	1.1e-43	1.4e-43	0.923	0.957	93632	94648	+	128	176
	380	9	POPE01000687.1	RM_type_IIG	POPE01000687.1_138	PDLC03616	REase_MTase_IIG_00021	REase_MTase_IIG	6.9e-225	9.2e-225	0.979	0.985	104504	106525	-	138	176
	380	8	POPE01000687.1	ietAS	POPE01000687.1_154	PDLC02197	IetS_00001	IetS	1.6e-61	3e-61	0.636	0.676	129759	131984	-	154	176
	380	8	POPE01000687.1	ietAS	POPE01000687.1_155	PDLC02196	IetA_00002	IetA	1.5e-39	1e-37	0.983	0.976	131990	133033	-	155	176
	380	10	POPE01000900.1	gabija	POPE01000900.1_17	PDLC00103	GajB_00001	GajB	1.8e-225	2e-225	0.993	0.99	17128	18942	-	17	42
	380	10	POPE01000900.1	gabija	POPE01000900.1_18	PDLC00061	GajA_00001	GajA	0	0	0.991	0.995	18929	20998	-	18	42
60	681	1	POOR01000070.1	AbiD	POOR01000070.1_9	PDLC02344	AbiD	AbiD	1.7e-59	2e-59	0.874	0.986	4892	5959	+	9	37
	681	2	POOR01000099.1	RM_type_I	POOR01000099.1_8	PDLC03048	REase_I_00009	REase_I	5.2e-137	1.3e-135	0.905	0.909	5493	8618	-	8	81
	681	2	POOR01000099.1	RM_type_I	POOR01000099.1_9	PDLC03124	Specificity_I_00073	Specificity_I	5.8e-90	1.8e-89	0.987	0.993	8667	9848	-	9	81
	681	2	POOR01000099.1	RM_type_I	POOR01000099.1_10	PDLC03022	MTase_I_00005	MTase_I	0	0	0.994	0.982	9973	12540	-	10	81
	681	3	POOR01000110.1	AbiE	POOR01000110.1_29	PDLC02226	AbiEi_WP_146016717.1	AbiEi	2.5e-67	2.8e-67	0.942	0.955	30186	30809	+	29	31
	681	3	POOR01000110.1	AbiE	POOR01000110.1_30	PDLC02289	AbiEii_WP_007349585.1	AbiEii	1.4e-105	1.5e-105	0.988	0.964	30812	31810	+	30	31
	681	4	POOR01000113.1	RM_type_I	POOR01000113.1_2	PDLC03022	MTase_I_00005	MTase_I	2.8e-184	3.6e-184	0.93	0.561	1204	2787	-	2	47
	681	4	POOR01000113.1	RM_type_I	POOR01000113.1_3	PDLC03201	Specificity_I_00150	Specificity_I	1.7e-60	1.9e-60	0.976	0.811	2832	3341	-	3	47
	681	4	POOR01000113.1	RM_type_I	POOR01000113.1_5	PDLC03078	Specificity_I_00027	Specificity_I	3.7e-73	1.9e-72	0.988	0.995	4121	5341	-	5	47
	681	4	POOR01000113.1	RM_type_I	POOR01000113.1_6	PDLC03048	REase_I_00009	REase_I	3.1e-139	2.8e-138	0.841	0.87	5449	8655	-	6	47
	681	5	POOR01000113.1	RM_type_II	POOR01000113.1_39	PDLC03548	REase_II_00150	REase_II	3.3e-119	3.7e-119	0.99	0.986	41232	42098	-	39	47
	681	5	POOR01000113.1	RM_type_II	POOR01000113.1_40	PDLC03371	MTase_II_00157	MTase_II	7.7e-113	8.4e-113	0.977	0.977	42085	42855	-	40	47
	681	5	POOR01000113.1	RM_type_II	POOR01000113.1_41	PDLC03294	MTase_II_00080	MTase_II	5e-110	5.7e-110	0.954	0.985	42881	43735	-	41	47
	681	6	POOR01000131.1	RM_type_III	POOR01000131.1_24	PDLC03647	REase_III_00001	REase_III	2.8e-293	3.2e-293	0.996	0.996	18361	21459	-	24	38
	681	6	POOR01000131.1	RM_type_III	POOR01000131.1_26	PDLC03634	MTase_III_00003	MTase_III	1.2e-215	1.4e-215	0.967	0.995	21963	23900	-	26	38
61	2741	2	POIP01000357.1	RM_type_I	POIP01000357.1_25	PDLC03029	MTase_I_00012	MTase_I	3e-213	3.5e-213	0.972	0.991	26606	28720	+	25	66
	2741	2	POIP01000357.1	RM_type_I	POIP01000357.1_26	PDLC03090	Specificity_I_00039	Specificity_I	1.7e-76	3e-75	0.988	0.982	28713	29984	+	26	66
	2741	1	POIP01000357.1	AVAST_type_II	POIP01000357.1_27	PDLC02162	Avs2_00002	Avs2	9.7e-198	1.2e-197	0.981	0.983	29987	34183	+	27	66
	2741	2	POIP01000357.1	RM_type_I	POIP01000357.1_29	PDLC03040	REase_I_00001	REase_I	2.2e-32	3.1e-32	0.685	0.633	35804	38773	+	29	66
	2741	3	POIP01000427.1	gabija	POIP01000427.1_6	PDLC00148	GajB_00046	GajB	5.7e-45	3.8e-44	0.96	0.954	6368	7414	-	6	17
	2741	3	POIP01000427.1	gabija	POIP01000427.1_7	PDLC00102	GajA_00042	GajA	1.8e-63	2.1e-63	0.921	0.602	7396	8457	-	7	17
	2741	4	POIP01000501.1	RM_type_I	POIP01000501.1_74	PDLC03048	REase_I_00009	REase_I	3.3e-138	3.6e-137	0.84	0.869	79207	82413	+	74	119
	2741	4	POIP01000501.1	RM_type_I	POIP01000501.1_75	PDLC03124	Specificity_I_00073	Specificity_I	6.6e-117	3.7e-80	0.626	0.661	82521	83804	+	75	119
	2741	4	POIP01000501.1	RM_type_I	POIP01000501.1_78	PDLC03022	MTase_I_00005	MTase_I	2.6e-184	3.4e-184	0.926	0.561	85135	86724	+	78	119
	2741	5	POIP01000567.1	AbiE	POIP01000567.1_1	PDLC02288	AbiEii_WP_110023304.1	AbiEii	9.4e-97	1e-96	0.968	0.898	300	1145	-	1	10
	2741	5	POIP01000567.1	AbiE	POIP01000567.1_2	PDLC02225	AbiEi_WP_047105540.1	AbiEi	1.3e-69	1.5e-69	0.99	0.965	1142	1732	-	2	10
	2741	7	POIP01000682.1	RM_type_IIG	POIP01000682.1_42	PDLC03612	REase_MTase_IIG_00017	REase_MTase_IIG	7.1e-217	3.3e-204	0.87	0.843	33491	37099	+	42	158
	2741	6	POIP01000682.1	RM_type_II	POIP01000682.1_76	PDLC03447	REase_II_00049	REase_II	9.7e-83	1.1e-82	0.99	0.99	70375	71922	-	76	158
	2741	6	POIP01000682.1	RM_type_II	POIP01000682.1_78	PDLC03287	MTase_II_00073	MTase_II	2.3e-76	2.8e-76	0.989	0.52	73657	74709	-	78	158
	2741	6	POIP01000682.1	RM_type_II	POIP01000682.1_79	PDLC03258	MTase_II_00044	MTase_II	9.9e-09	2.3e-08	0.384	0.505	74702	76348	-	79	158
62	1356	1	ALMZ01000035.1	AbiE	ALMZ01000035.1_3	PDLC02226	AbiEi_WP_146016717.1	AbiEi	2.4e-67	2.7e-67	0.942	0.955	3803	4426	+	3	5
	1356	1	ALMZ01000035.1	AbiE	ALMZ01000035.1_4	PDLC02289	AbiEii_WP_007349585.1	AbiEii	1.4e-105	1.5e-105	0.988	0.964	4429	5427	+	4	5
	1356	3	ALMZ01000036.1	RM_type_II	ALMZ01000036.1_6	PDLC03553	REase_II_00155	REase_II	5.5e-235	6.2e-235	0.996	0.998	4639	6129	-	6	30
	1356	3	ALMZ01000036.1	RM_type_II	ALMZ01000036.1_7	PDLC03329	MTase_II_00115	MTase_II	1.3e-208	1.5e-208	0.993	0.975	6241	7506	+	7	30
	1356	2	ALMZ01000036.1	DMS_other	ALMZ01000036.1_10	PDLC03234	MTase_II_00020	MTase_II	1.7e-101	2.2e-101	0.985	0.968	10689	11852	-	10	30
	1356	4	ALMZ01000066.1	tmn	ALMZ01000066.1_36	PDLC02220	Tmn_00001	Tmn	1.4e-61	1.4e-61	0.785	0.801	44601	48359	+	36	38
	1356	5	ALMZ01000081.1	RM_type_III	ALMZ01000081.1_16	PDLC03634	MTase_III_00003	MTase_III	1.3e-215	1.5e-215	0.936	0.995	26398	28401	+	16	51
	1356	5	ALMZ01000081.1	RM_type_III	ALMZ01000081.1_18	PDLC03647	REase_III_00001	REase_III	2.8e-293	3.1e-293	0.996	0.996	28905	32003	+	18	51
	1356	6	ALMZ01000114.1	AbiD	ALMZ01000114.1_11	PDLC02344	AbiD	AbiD	1.7e-59	1.9e-59	0.874	0.986	7545	8612	+	11	46
	1356	7	ALMZ01000133.1	RM_type_I	ALMZ01000133.1_2	PDLC03022	MTase_I_00005	MTase_I	4.1e-185	5.5e-185	0.926	0.561	1794	3383	-	2	46
	1356	7	ALMZ01000133.1	RM_type_I	ALMZ01000133.1_5	PDLC03185	Specificity_I_00134	Specificity_I	2.7e-73	8.9e-73	0.988	0.995	4696	5940	-	5	46
	1356	7	ALMZ01000133.1	RM_type_I	ALMZ01000133.1_6	PDLC03048	REase_I_00009	REase_I	6.1e-139	5.8e-138	0.841	0.87	6048	9254	-	6	46
63	614	2	POPB01000311.1	CRISPR_array	CRISPR001	NA	NA	CRISPR_array	NA	9.24	NA	NA	16863	18284	-	19.01	33
	614	1	POPB01000311.1	cas_type_I-C	POPB01000311.1_20	PDLC01751	Cas2c_WP_035173219.1	Cas2c	1e-42	1.1e-42	0.949	0.968	18430	18723	-	20	33
	614	1	POPB01000311.1	cas_type_I-C	POPB01000311.1_21	PDLC00923	cas1_DVULG	Cas1c	7.4e-144	8.4e-144	0.985	0.994	18734	19759	-	21	33
	614	1	POPB01000311.1	cas_type_I-C	POPB01000311.1_22	PDLC01773	Cas4c_WP_149685095.1	Cas4c	1.1e-85	1.3e-85	0.96	0.86	19756	20427	-	22	33
	614	1	POPB01000311.1	cas_type_I-C	POPB01000311.1_23	PDLC00958	cas_Csd2	Cas7c	2.9e-110	3.4e-110	0.965	0.993	20429	21280	-	23	33
	614	1	POPB01000311.1	cas_type_I-C	POPB01000311.1_24	PDLC00970	cas_Csd1	Cas8c	1.1e-117	1.2e-117	0.981	0.991	21284	23185	-	24	33
	614	1	POPB01000311.1	cas_type_I-C	POPB01000311.1_25	PDLC00948	cas_Cas5d	Cas5c	8e-86	9.5e-86	0.817	0.995	23185	23922	-	25	33
	614	1	POPB01000311.1	cas_type_I-C	POPB01000311.1_26	PDLC01765	Cas3c_WP_004513240.1	Cas3c	4.6e-181	5.1e-181	0.986	0.958	24389	26824	-	26	33
	614	3	POPB01000368.1	AbiE	POPB01000368.1_19	PDLC02288	AbiEii_WP_110023304.1	AbiEii	8.2e-97	9e-97	0.968	0.898	16736	17581	-	19	36
	614	3	POPB01000368.1	AbiE	POPB01000368.1_20	PDLC02225	AbiEi_WP_047105540.1	AbiEi	1.1e-69	1.3e-69	0.99	0.965	17578	18168	-	20	36
	614	4	POPB01000400.1	RM_type_III	POPB01000400.1_12	PDLC03634	MTase_III_00003	MTase_III	2.6e-221	3e-221	0.917	0.995	13316	15421	+	12	46
	614	4	POPB01000400.1	RM_type_III	POPB01000400.1_14	PDLC03647	REase_III_00001	REase_III	9.2e-295	1e-294	0.996	0.996	16937	20035	+	14	46
	614	5	POPB01000619.1	RM_type_II	POPB01000619.1_19	PDLC03553	REase_II_00155	REase_II	4.4e-236	4.9e-236	0.996	0.998	18918	20408	-	19	41
	614	5	POPB01000619.1	RM_type_II	POPB01000619.1_20	PDLC03329	MTase_II_00115	MTase_II	1.8e-209	2e-209	0.993	0.975	20520	21785	+	20	41
64	2829	2	POII01000095.1	RM_type_II	POII01000095.1_6	PDLC03553	REase_II_00155	REase_II	5.8e-235	6.5e-235	0.996	0.998	4827	6317	-	6	31
	2829	2	POII01000095.1	RM_type_II	POII01000095.1_8	PDLC03329	MTase_II_00115	MTase_II	1.4e-208	1.5e-208	0.993	0.975	7181	8446	+	8	31
	2829	1	POII01000095.1	DMS_other	POII01000095.1_11	PDLC03234	MTase_II_00020	MTase_II	1.8e-101	2.3e-101	0.985	0.968	11629	12792	-	11	31
	2829	3	POII01000114.1	AbiD	POII01000114.1_33	PDLC02344	AbiD	AbiD	1.7e-59	2e-59	0.874	0.986	33182	34249	-	33	54
	2829	4	POII01000122.1	DMS_other	POII01000122.1_1	PDLC03124	Specificity_I_00073	Specificity_I	1.9e-56	6.8e-56	0.989	0.649	1	819	+	1	20
	2829	4	POII01000122.1	DMS_other	POII01000122.1_2	PDLC03022	MTase_I_00005	MTase_I	5.8e-175	1.2e-174	0.891	0.559	1295	2890	+	2	20
	2829	5	POII01000193.1	AbiE	POII01000193.1_2	PDLC02289	AbiEii_WP_007349585.1	AbiEii	1.5e-105	1.7e-105	0.988	0.964	4806	5804	-	2	29
	2829	5	POII01000193.1	AbiE	POII01000193.1_3	PDLC02226	AbiEi_WP_146016717.1	AbiEi	2.5e-67	2.8e-67	0.942	0.955	5807	6430	-	3	29
	2829	6	POII01000205.1	DMS_other	POII01000205.1_1	PDLC03124	Specificity_I_00073	Specificity_I	3.4e-72	4.5e-72	0.989	0.649	1	822	+	1	5
	2829	6	POII01000205.1	DMS_other	POII01000205.1_4	PDLC03022	MTase_I_00005	MTase_I	4.3e-185	5.7e-185	0.926	0.561	2147	3736	+	4	5
	2829	7	POII01000221.1	RM_type_III	POII01000221.1_31	PDLC03634	MTase_III_00003	MTase_III	9.1e-214	1e-213	0.953	0.995	42054	44021	+	31	109
	2829	7	POII01000221.1	RM_type_III	POII01000221.1_33	PDLC03647	REase_III_00001	REase_III	2.9e-293	3.3e-293	0.996	0.996	44526	47624	+	33	109
	2829	8	POII01000283.1	tmn	POII01000283.1_22	PDLC02220	Tmn_00001	Tmn	6.7e-63	6.7e-63	0.81	0.826	22913	26671	+	22	24
65	794	1	POOL01000204.1	ietAS	POOL01000204.1_28	PDLC02197	IetS_00001	IetS	1.3e-261	1.4e-261	0.993	0.997	21949	24225	-	28	43
	794	1	POOL01000204.1	ietAS	POOL01000204.1_29	PDLC02196	IetA_00002	IetA	3.1e-144	3.5e-144	0.992	0.987	24228	25352	-	29	43
	794	3	POOL01000360.1	RM_type_I	POOL01000360.1_23	PDLC03022	MTase_I_00005	MTase_I	1.6e-129	2e-129	0.925	0.564	27570	29126	+	23	55
	794	3	POOL01000360.1	RM_type_I	POOL01000360.1_25	PDLC03144	Specificity_I_00093	Specificity_I	5.3e-148	6.3e-112	0.657	0.987	30126	31901	+	25	55
	794	2	POOL01000360.1	PrrC	POOL01000360.1_26	PDLC02360	PrrC	PrrC	5.6e-137	6.2e-137	0.986	0.887	31916	33019	+	26	55
	794	3	POOL01000360.1	RM_type_I	POOL01000360.1_27	PDLC03048	REase_I_00009	REase_I	0	0	0.965	0.994	33022	36120	+	27	55
	794	4	POOL01000412.1	AbiE	POOL01000412.1_2	PDLC02288	AbiEii_WP_110023304.1	AbiEii	1.3e-91	1.4e-91	0.982	0.908	919	1761	-	2	20
	794	4	POOL01000412.1	AbiE	POOL01000412.1_3	PDLC02225	AbiEi_WP_047105540.1	AbiEi	6e-58	6.5e-58	0.955	0.934	1758	2351	-	3	20
	794	5	POOL01000439.1	tmn	POOL01000439.1_63	PDLC02220	Tmn_00001	Tmn	8.4e-63	8.4e-63	0.82	0.843	73252	77028	+	63	73
	794	6	POOL01000513.1	AbiG	POOL01000513.1_21	PDLC02331	AbiGi	AbiGi	2.4e-96	2.9e-96	0.942	0.969	17324	18208	+	21	30
	794	6	POOL01000513.1	AbiG	POOL01000513.1_22	PDLC02332	AbiGii	AbiGii	9.9e-96	1.1e-95	0.963	0.989	18208	19416	+	22	30
	794	8	POOL01000560.1	CRISPR_array	CRISPR001	NA	NA	CRISPR_array	NA	6.18	NA	NA	45912	49034	-	39.01	338
	794	7	POOL01000560.1	cas_type_II-A	POOL01000560.1_41	PDLC02121	Csn2_WP_159082072.1	Csn2	3.1e-101	3.5e-101	0.977	0.995	49133	49798	-	41	338
	794	7	POOL01000560.1	cas_type_II-A	POOL01000560.1_42	PDLC02068	Cas2_II_WP_167337171.1	Cas2_II	4.3e-42	4.6e-42	0.962	0.723	49800	50117	-	42	338
	794	7	POOL01000560.1	cas_type_II-A	POOL01000560.1_43	PDLC02061	Cas1_II_WP_078484493.1	Cas1_II	1.2e-105	1.5e-105	0.969	0.8	50129	50995	-	43	338
	794	7	POOL01000560.1	cas_type_II-A	POOL01000560.1_44	PDLC00975	cas9_maka_4_II	Cas9	0	0	0.994	0.998	50995	55101	-	44	338
	794	9	POOL01000560.1	RM_type_II	POOL01000560.1_71	PDLC03430	REase_II_00032	REase_II	1.7e-107	2e-107	0.991	0.997	83069	84052	-	71	338
	794	9	POOL01000560.1	RM_type_II	POOL01000560.1_72	PDLC03378	MTase_II_00164	MTase_II	1.6e-94	1.6e-94	0.847	0.959	84165	85400	+	72	338
	794	10	POOL01000828.1	AbiE	POOL01000828.1_8	PDLC02225	AbiEi_WP_047105540.1	AbiEi	2.5e-68	2.8e-68	0.99	0.965	9980	10570	+	8	10
	794	10	POOL01000828.1	AbiE	POOL01000828.1_9	PDLC02288	AbiEii_WP_110023304.1	AbiEii	1.3e-95	1.6e-95	0.961	0.895	10567	11412	+	9	10
66	2797	1	POIK01000040.1	tmn	POIK01000040.1_22	PDLC02220	Tmn_00001	Tmn	6.4e-63	6.4e-63	0.81	0.826	22913	26671	+	22	24
	2797	2	POIK01000041.1	DMS_other	POIK01000041.1_1	PDLC03124	Specificity_I_00073	Specificity_I	1.8e-56	6.5e-56	0.989	0.649	1	819	+	1	13
	2797	2	POIK01000041.1	DMS_other	POIK01000041.1_2	PDLC03022	MTase_I_00005	MTase_I	5.6e-175	1.1e-174	0.891	0.559	1295	2890	+	2	13
	2797	3	POIK01000053.1	RM_type_III	POIK01000053.1_31	PDLC03634	MTase_III_00003	MTase_III	8.5e-214	9.7e-214	0.96	0.995	42052	44004	+	31	109
	2797	3	POIK01000053.1	RM_type_III	POIK01000053.1_33	PDLC03647	REase_III_00001	REase_III	2.8e-293	3.2e-293	0.996	0.996	44509	47607	+	33	109
	2797	5	POIK01000062.1	RM_type_II	POIK01000062.1_6	PDLC03553	REase_II_00155	REase_II	5.6e-235	6.2e-235	0.996	0.998	4827	6317	-	6	31
	2797	5	POIK01000062.1	RM_type_II	POIK01000062.1_8	PDLC03329	MTase_II_00115	MTase_II	1.3e-208	1.5e-208	0.993	0.975	7181	8446	+	8	31
	2797	4	POIK01000062.1	DMS_other	POIK01000062.1_11	PDLC03234	MTase_II_00020	MTase_II	1.7e-101	2.2e-101	0.985	0.968	11629	12792	-	11	31
	2797	6	POIK01000084.1	AbiE	POIK01000084.1_2	PDLC02289	AbiEii_WP_007349585.1	AbiEii	1.4e-105	1.6e-105	0.988	0.964	4806	5804	-	2	29
	2797	6	POIK01000084.1	AbiE	POIK01000084.1_3	PDLC02226	AbiEi_WP_146016717.1	AbiEi	2.5e-67	2.7e-67	0.942	0.955	5807	6430	-	3	29
	2797	7	POIK01000098.1	DMS_other	POIK01000098.1_40	PDLC03048	REase_I_00009	REase_I	3.7e-138	4e-137	0.839	0.868	42529	45735	+	40	42
	2797	7	POIK01000098.1	DMS_other	POIK01000098.1_41	PDLC03124	Specificity_I_00073	Specificity_I	1.2e-90	1.7e-90	0.988	0.993	45843	47072	+	41	42
	2797	8	POIK01000099.1	AbiD	POIK01000099.1_42	PDLC02344	AbiD	AbiD	1.7e-59	2e-59	0.874	0.986	41249	42316	-	42	63
67	ZKSJ4	1	JAIMDQ010000005.1	RM_type_II	JAIMDQ010000005.1_96	PDLC03294	MTase_II_00080	MTase_II	4.8e-110	5.5e-110	0.954	0.985	96075	96929	+	96	129
	ZKSJ4	1	JAIMDQ010000005.1	RM_type_II	JAIMDQ010000005.1_97	PDLC03371	MTase_II_00157	MTase_II	7.5e-113	8.2e-113	0.977	0.977	96955	97725	+	97	129
	ZKSJ4	1	JAIMDQ010000005.1	RM_type_II	JAIMDQ010000005.1_98	PDLC03548	REase_II_00150	REase_II	1.9e-120	2.1e-120	0.99	0.986	97712	98578	+	98	129
	ZKSJ4	2	JAIMDQ010000006.1	AbiD	JAIMDQ010000006.1_117	PDLC02344	AbiD	AbiD	2.4e-59	2.9e-59	0.874	0.986	119234	120301	-	117	129
	ZKSJ4	3	JAIMDQ010000009.1	AbiE	JAIMDQ010000009.1_24	PDLC02288	AbiEii_WP_110023304.1	AbiEii	4.2e-91	4.6e-91	0.982	0.908	28217	29059	-	24	62
	ZKSJ4	3	JAIMDQ010000009.1	AbiE	JAIMDQ010000009.1_25	PDLC02225	AbiEi_WP_047105540.1	AbiEi	8.7e-58	9.4e-58	0.955	0.934	29056	29649	-	25	62
	ZKSJ4	4	JAIMDQ010000009.1	RM_type_IIG	JAIMDQ010000009.1_57	PDLC03616	REase_MTase_IIG_00021	REase_MTase_IIG	4.8e-222	6.5e-222	0.979	0.985	60586	62610	-	57	62
	ZKSJ4	5	JAIMDQ010000013.1	RM_type_III	JAIMDQ010000013.1_10	PDLC03647	REase_III_00001	REase_III	4.1e-294	4.6e-294	0.996	0.996	8713	11811	-	10	41
	ZKSJ4	5	JAIMDQ010000013.1	RM_type_III	JAIMDQ010000013.1_12	PDLC03634	MTase_III_00003	MTase_III	3.6e-249	4.1e-249	0.944	0.995	12256	14235	-	12	41
	ZKSJ4	6	JAIMDQ010000018.1	gabija	JAIMDQ010000018.1_18	PDLC00102	GajA_00042	GajA	1e-27	1.2e-27	0.835	0.414	14443	15222	+	18	37
	ZKSJ4	6	JAIMDQ010000018.1	gabija	JAIMDQ010000018.1_19	PDLC00102	GajA_00042	GajA	2.2e-45	2.5e-45	0.977	0.395	15351	15992	+	19	37
	ZKSJ4	6	JAIMDQ010000018.1	gabija	JAIMDQ010000018.1_20	PDLC00148	GajB_00046	GajB	2e-41	5.5e-41	0.942	0.932	15977	17053	+	20	37
	ZKSJ4	7	JAIMDQ010000020.1	RM_type_II	JAIMDQ010000020.1_22	PDLC03294	MTase_II_00080	MTase_II	3.8e-108	4.2e-108	0.982	0.985	24437	25267	+	22	32
	ZKSJ4	7	JAIMDQ010000020.1	RM_type_II	JAIMDQ010000020.1_23	PDLC03371	MTase_II_00157	MTase_II	2.2e-112	2.5e-112	0.977	0.988	25293	26072	+	23	32
	ZKSJ4	7	JAIMDQ010000020.1	RM_type_II	JAIMDQ010000020.1_24	PDLC03548	REase_II_00150	REase_II	7.3e-135	8.3e-135	0.977	0.986	26050	26976	+	24	32
	ZKSJ4	7	JAIMDQ010000020.1	RM_type_II	JAIMDQ010000020.1_25	PDLC03548	REase_II_00150	REase_II	6.1e-138	6.8e-138	0.964	0.99	26976	27881	+	25	32
	ZKSJ4	8	JAIMDQ010000023.1	RM_type_II	JAIMDQ010000023.1_10	PDLC03272	MTase_II_00058	MTase_II	3.6e-121	4.4e-121	0.798	0.803	10318	11550	+	10	31
	ZKSJ4	8	JAIMDQ010000023.1	RM_type_II	JAIMDQ010000023.1_11	PDLC03446	REase_II_00048	REase_II	2.8e-07	1.9e-06	0.489	0.937	11618	13201	+	11	31
	ZKSJ4	9	JAIMDQ010000030.1	AbiE	JAIMDQ010000030.1_31	PDLC02306	AbiEii_WP_084590683.1	AbiEii	1.3e-17	3.1e-16	0.689	0.664	20417	21313	-	31	32
	ZKSJ4	9	JAIMDQ010000030.1	AbiE	JAIMDQ010000030.1_32	PDLC02237	AbiEi_WP_069019759.1	AbiEi	1.3e-08	1.7e-08	0.604	0.656	21514	22497	+	32	32
	ZKSJ4	10	JAIMDQ010000034.1	RM_type_I	JAIMDQ010000034.1_8	PDLC03022	MTase_I_00005	MTase_I	4.8e-175	1.3e-174	0.889	0.558	11947	13542	-	8	12
	ZKSJ4	10	JAIMDQ010000034.1	RM_type_I	JAIMDQ010000034.1_10	PDLC03185	Specificity_I_00134	Specificity_I	1.5e-78	3e-71	0.752	0.725	14241	15401	-	10	12
	ZKSJ4	10	JAIMDQ010000034.1	RM_type_I	JAIMDQ010000034.1_12	PDLC03048	REase_I_00009	REase_I	1.6e-155	3.3e-155	0.83	0.938	16290	19634	-	12	12
	ZKSJ4	11	JAIMDQ010000062.1	DMS_other	JAIMDQ010000062.1_3	PDLC03048	REase_I_00009	REase_I	1.6e-139	1.8e-138	0.84	0.869	1868	5074	+	3	4
	ZKSJ4	11	JAIMDQ010000062.1	DMS_other	JAIMDQ010000062.1_4	PDLC03124	Specificity_I_00073	Specificity_I	5.2e-115	2.6e-78	0.582	0.584	5149	6369	+	4	4
68	FJNP3	1	JAIMEZ010000008.1	AbiE	JAIMEZ010000008.1_26	PDLC02288	AbiEii_WP_110023304.1	AbiEii	4.2e-91	4.6e-91	0.982	0.908	30191	31033	-	26	63
	FJNP3	1	JAIMEZ010000008.1	AbiE	JAIMEZ010000008.1_27	PDLC02225	AbiEi_WP_047105540.1	AbiEi	8.7e-58	9.5e-58	0.955	0.934	31030	31623	-	27	63
	FJNP3	2	JAIMEZ010000008.1	DMS_other	JAIMEZ010000008.1_57	PDLC03591	Specificity_II_00002	Specificity_II	2.9e-23	2.1e-13	0.427	0.516	62207	63436	-	57	63
	FJNP3	3	JAIMEZ010000008.1	RM_type_IIG	JAIMEZ010000008.1_58	PDLC03616	REase_MTase_IIG_00021	REase_MTase_IIG	4.8e-222	6.6e-222	0.979	0.985	63379	65403	-	58	63
	FJNP3	4	JAIMEZ010000010.1	RM_type_II	JAIMEZ010000010.1_27	PDLC03294	MTase_II_00080	MTase_II	4.9e-110	5.6e-110	0.951	0.985	29834	30691	+	27	60
	FJNP3	4	JAIMEZ010000010.1	RM_type_II	JAIMEZ010000010.1_28	PDLC03371	MTase_II_00157	MTase_II	8e-113	8.8e-113	0.977	0.977	30717	31487	+	28	60
	FJNP3	4	JAIMEZ010000010.1	RM_type_II	JAIMEZ010000010.1_29	PDLC03548	REase_II_00150	REase_II	8.1e-120	9e-120	0.99	0.986	31474	32340	+	29	60
	FJNP3	5	JAIMEZ010000013.1	gabija	JAIMEZ010000013.1_18	PDLC00102	GajA_00042	GajA	1e-27	1.2e-27	0.835	0.414	15264	16043	+	18	48
	FJNP3	5	JAIMEZ010000013.1	gabija	JAIMEZ010000013.1_19	PDLC00102	GajA_00042	GajA	2.2e-45	2.5e-45	0.977	0.395	16172	16813	+	19	48
	FJNP3	5	JAIMEZ010000013.1	gabija	JAIMEZ010000013.1_20	PDLC00148	GajB_00046	GajB	2.1e-41	5.6e-41	0.942	0.932	16798	17874	+	20	48
	FJNP3	6	JAIMEZ010000013.1	RM_type_I	JAIMEZ010000013.1_38	PDLC03048	REase_I_00009	REase_I	1.6e-155	3.3e-155	0.83	0.938	36994	40338	+	38	48
	FJNP3	6	JAIMEZ010000013.1	RM_type_I	JAIMEZ010000013.1_40	PDLC03185	Specificity_I_00134	Specificity_I	1.5e-78	3.1e-71	0.752	0.725	41227	42387	+	40	48
	FJNP3	6	JAIMEZ010000013.1	RM_type_I	JAIMEZ010000013.1_41	PDLC03022	MTase_I_00005	MTase_I	6.4e-175	1.2e-174	0.891	0.559	43169	44764	+	41	48
	FJNP3	7	JAIMEZ010000022.1	RM_type_I	JAIMEZ010000022.1_30	PDLC03022	MTase_I_00005	MTase_I	6.5e-185	8.5e-185	0.926	0.561	29849	31438	-	30	37
	FJNP3	7	JAIMEZ010000022.1	RM_type_I	JAIMEZ010000022.1_33	PDLC03124	Specificity_I_00073	Specificity_I	2.7e-42	3.4e-42	0.971	0.501	32766	33389	-	33	37
	FJNP3	7	JAIMEZ010000022.1	RM_type_I	JAIMEZ010000022.1_34	PDLC03048	REase_I_00009	REase_I	1.7e-139	1.8e-138	0.84	0.869	33497	36703	-	34	37
	FJNP3	8	JAIMEZ010000027.1	RM_type_II	JAIMEZ010000027.1_22	PDLC03294	MTase_II_00080	MTase_II	3.8e-108	4.3e-108	0.982	0.985	24465	25295	+	22	33
	FJNP3	8	JAIMEZ010000027.1	RM_type_II	JAIMEZ010000027.1_23	PDLC03371	MTase_II_00157	MTase_II	2.2e-112	2.5e-112	0.977	0.988	25321	26100	+	23	33
	FJNP3	8	JAIMEZ010000027.1	RM_type_II	JAIMEZ010000027.1_24	PDLC03548	REase_II_00150	REase_II	7.4e-135	8.4e-135	0.977	0.986	26078	27004	+	24	33
	FJNP3	8	JAIMEZ010000027.1	RM_type_II	JAIMEZ010000027.1_25	PDLC03548	REase_II_00150	REase_II	6.1e-138	6.9e-138	0.964	0.99	27004	27909	+	25	33
	FJNP3	9	JAIMEZ010000030.1	RM_type_II	JAIMEZ010000030.1_22	PDLC03446	REase_II_00048	REase_II	2.8e-07	1.9e-06	0.489	0.937	20957	22540	-	22	26
	FJNP3	9	JAIMEZ010000030.1	RM_type_II	JAIMEZ010000030.1_23	PDLC03272	MTase_II_00058	MTase_II	3.7e-121	4.4e-121	0.798	0.803	22608	23840	-	23	26
	FJNP3	10	JAIMEZ010000033.1	RM_type_III	JAIMEZ010000033.1_10	PDLC03647	REase_III_00001	REase_III	4.1e-294	4.6e-294	0.996	0.996	8746	11844	-	10	20
	FJNP3	10	JAIMEZ010000033.1	RM_type_III	JAIMEZ010000033.1_12	PDLC03634	MTase_III_00003	MTase_III	1.6e-249	2e-249	0.895	0.995	12289	14376	-	12	20
	FJNP3	11	JAIMEZ010000042.1	AbiD	JAIMEZ010000042.1_11	PDLC02344	AbiD	AbiD	1.6e-59	1.9e-59	0.874	0.986	12739	13806	-	11	23
69	YS21	1	ALMH01000009.1	tmn	ALMH01000009.1_28	PDLC02220	Tmn_00001	Tmn	6.1e-64	1.6e-63	0.931	0.688	26261	28987	+	28	28
	YS21	2	ALMH01000015.1	AbiD	ALMH01000015.1_6	PDLC02344	AbiD	AbiD	1.6e-59	1.9e-59	0.874	0.986	3137	4204	+	6	20
	YS21	3	ALMH01000027.1	AbiE	ALMH01000027.1_4	PDLC02226	AbiEi_WP_146016717.1	AbiEi	2e-67	2.3e-67	0.975	0.955	4211	4813	+	4	22
	YS21	3	ALMH01000027.1	AbiE	ALMH01000027.1_5	PDLC02289	AbiEii_WP_007349585.1	AbiEii	1.4e-105	1.5e-105	0.988	0.964	4816	5814	+	5	22
	YS21	4	ALMH01000036.1	RM_type_I	ALMH01000036.1_4	PDLC03048	REase_I_00009	REase_I	5.4e-139	5.8e-138	0.841	0.87	2451	5657	+	4	8
	YS21	4	ALMH01000036.1	RM_type_I	ALMH01000036.1_5	PDLC03124	Specificity_I_00073	Specificity_I	4.9e-42	6.2e-42	0.971	0.501	5765	6388	+	5	8
	YS21	4	ALMH01000036.1	RM_type_I	ALMH01000036.1_7	PDLC03124	Specificity_I_00073	Specificity_I	3.3e-76	3.8e-76	0.991	0.843	7234	8265	+	7	8
	YS21	4	ALMH01000036.1	RM_type_I	ALMH01000036.1_8	PDLC03022	MTase_I_00005	MTase_I	5.6e-185	7.4e-185	0.926	0.561	8310	9899	+	8	8
	YS21	6	ALMH01000061.1	RM_type_II	ALMH01000061.1_5	PDLC03553	REase_II_00155	REase_II	5.4e-235	6e-235	0.996	0.998	4542	6032	-	5	30
	YS21	6	ALMH01000061.1	RM_type_II	ALMH01000061.1_6	PDLC03329	MTase_II_00115	MTase_II	1.3e-208	1.4e-208	0.993	0.975	6144	7409	+	6	30
	YS21	5	ALMH01000061.1	DMS_other	ALMH01000061.1_9	PDLC03234	MTase_II_00020	MTase_II	1.7e-101	2.1e-101	0.985	0.968	10592	11755	-	9	30
	YS21	7	ALMH01000081.1	RM_type_I	ALMH01000081.1_2	PDLC03048	REase_I_00009	REase_I	4e-155	7.4e-155	0.83	0.938	1851	5195	+	2	14
	YS21	7	ALMH01000081.1	RM_type_I	ALMH01000081.1_4	PDLC03185	Specificity_I_00134	Specificity_I	1.4e-81	2.3e-74	0.753	0.725	6230	7393	+	4	14
	YS21	7	ALMH01000081.1	RM_type_I	ALMH01000081.1_5	PDLC03022	MTase_I_00005	MTase_I	4.8e-175	9.9e-175	0.891	0.559	7900	9495	+	5	14
	YS21	8	ALMH01000114.1	RM_type_III	ALMH01000114.1_27	PDLC03647	REase_III_00001	REase_III	2.5e-294	2.8e-294	0.996	0.996	20583	23681	-	27	29
	YS21	8	ALMH01000114.1	RM_type_III	ALMH01000114.1_29	PDLC03634	MTase_III_00003	MTase_III	8.9e-212	1e-211	0.955	0.995	24125	26185	-	29	29
70	2737	1	POIQ01000076.1	RM_type_III	POIQ01000076.1_3	PDLC03647	REase_III_00001	REase_III	3.5e-294	3.9e-294	0.996	0.996	1727	4825	-	3	17
	2737	1	POIQ01000076.1	RM_type_III	POIQ01000076.1_5	PDLC03634	MTase_III_00003	MTase_III	3.9e-219	4.6e-219	0.917	0.995	5440	7539	-	5	17
	2737	2	POIQ01000081.1	RM_type_II	POIQ01000081.1_6	PDLC03446	REase_II_00048	REase_II	3e-07	2e-06	0.489	0.937	4659	6242	-	6	28
	2737	2	POIQ01000081.1	RM_type_II	POIQ01000081.1_7	PDLC03272	MTase_II_00058	MTase_II	3.8e-121	4.5e-121	0.798	0.803	6310	7542	-	7	28
	2737	3	POIQ01000194.1	RM_type_I	POIQ01000194.1_10	PDLC03022	MTase_I_00005	MTase_I	7.6e-176	1.9e-175	0.891	0.559	9428	11023	-	10	34
	2737	3	POIQ01000194.1	RM_type_I	POIQ01000194.1_11	PDLC03185	Specificity_I_00134	Specificity_I	1.6e-67	6e-66	0.99	0.995	11499	12686	-	11	34
	2737	3	POIQ01000194.1	RM_type_I	POIQ01000194.1_13	PDLC03048	REase_I_00009	REase_I	1.5e-155	2.6e-155	0.836	0.944	14194	17538	-	13	34
	2737	4	POIQ01000199.1	RM_type_I	POIQ01000199.1_146	PDLC03048	REase_I_00009	REase_I	5.5e-137	1.4e-135	0.905	0.909	159662	162787	-	146	158
	2737	4	POIQ01000199.1	RM_type_I	POIQ01000199.1_147	PDLC03124	Specificity_I_00073	Specificity_I	1.6e-36	2e-36	0.972	0.501	162836	163480	-	147	158
	2737	4	POIQ01000199.1	RM_type_I	POIQ01000199.1_148	PDLC03022	MTase_I_00005	MTase_I	0	0	0.994	0.982	163605	166172	-	148	158
	2737	5	POIQ01000227.1	thoeris_type_I	POIQ01000227.1_8	PDLC00438	ThsB1_00022	ThsB1	5.4e-121	6e-121	0.99	0.995	6297	6917	-	8	9
	2737	5	POIQ01000227.1	thoeris_type_I	POIQ01000227.1_9	PDLC00407	ThsA1_00001	ThsA1	2.6e-188	2.9e-188	0.991	0.941	6917	8266	-	9	9
	2737	6	POIQ01000233.1	tmn	POIQ01000233.1_1	PDLC02220	Tmn_00001	Tmn	1.7e-64	9.1e-64	0.93	0.7	1	2778	-	1	3
	2737	7	POIQ01000261.1	AbiE	POIQ01000261.1_30	PDLC02225	AbiEi_WP_047105540.1	AbiEi	1e-57	1.1e-57	0.955	0.934	26752	27345	+	30	34
	2737	7	POIQ01000261.1	AbiE	POIQ01000261.1_31	PDLC02288	AbiEii_WP_110023304.1	AbiEii	1.5e-91	1.6e-91	0.982	0.908	27342	28184	+	31	34
	2737	8	POIQ01000262.1	AbiE	POIQ01000262.1_3	PDLC02225	AbiEi_WP_047105540.1	AbiEi	1.1e-69	1.2e-69	0.99	0.965	4888	5478	+	3	5
	2737	8	POIQ01000262.1	AbiE	POIQ01000262.1_4	PDLC02288	AbiEii_WP_110023304.1	AbiEii	7.6e-97	8.3e-97	0.968	0.898	5475	6320	+	4	5
	2737	10	POIQ01000303.1	RM_type_II	POIQ01000303.1_3	PDLC03294	MTase_II_00080	MTase_II	1e-108	1.1e-108	0.954	0.985	1870	2724	+	3	50
	2737	10	POIQ01000303.1	RM_type_II	POIQ01000303.1_4	PDLC03371	MTase_II_00157	MTase_II	8.6e-113	9.4e-113	0.977	0.977	2750	3520	+	4	50
	2737	10	POIQ01000303.1	RM_type_II	POIQ01000303.1_5	PDLC03548	REase_II_00150	REase_II	3.5e-119	3.9e-119	0.99	0.986	3507	4373	+	5	50
	2737	9	POIQ01000303.1	RM_type_I	POIQ01000303.1_39	PDLC03048	REase_I_00009	REase_I	2.7e-138	1.3e-137	0.839	0.868	36300	39506	+	39	50
	2737	9	POIQ01000303.1	RM_type_I	POIQ01000303.1_40	PDLC03124	Specificity_I_00073	Specificity_I	1.6e-96	2.4e-96	0.988	0.993	39614	40852	+	40	50
	2737	9	POIQ01000303.1	RM_type_I	POIQ01000303.1_43	PDLC03022	MTase_I_00005	MTase_I	5.6e-184	7.4e-184	0.925	0.56	42177	43766	+	43	50
71	ID30190	1	JAFEIT010000003.1	CRISPR_array	CRISPR001	NA	NA	CRISPR_array	NA	6.14	NA	NA	83749	84245	-	82.01	82
	ID30190	2	JAFEIT010000017.1	RM_type_II	JAFEIT010000017.1_19	PDLC03569	REase_II_00171	REase_II	4e-143	5.1e-143	0.675	0.995	17191	18096	-	19	36
	ID30190	2	JAFEIT010000017.1	RM_type_II	JAFEIT010000017.1_20	PDLC03548	REase_II_00150	REase_II	4.4e-135	5e-135	0.977	0.986	18096	19022	-	20	36
	ID30190	2	JAFEIT010000017.1	RM_type_II	JAFEIT010000017.1_21	PDLC03371	MTase_II_00157	MTase_II	2.4e-112	2.7e-112	0.977	0.988	19000	19779	-	21	36
	ID30190	2	JAFEIT010000017.1	RM_type_II	JAFEIT010000017.1_22	PDLC03294	MTase_II_00080	MTase_II	8.4e-109	9.4e-109	0.982	0.985	19805	20635	-	22	36
	ID30190	3	JAFEIT010000022.1	RM_type_IV	JAFEIT010000022.1_21	PDLC03658	mREase_IV_00004	mREase_IV	1e-258	1.2e-258	0.985	0.991	18983	21856	+	21	29
	ID30190	4	JAFEIT010000033.1	RM_type_I	JAFEIT010000033.1_6	PDLC03164	Specificity_I_00113	Specificity_I	1.4e-60	1.7e-60	0.946	0.589	4100	4876	-	6	20
	ID30190	4	JAFEIT010000033.1	RM_type_I	JAFEIT010000033.1_7	PDLC03033	MTase_I_00016	MTase_I	2.4e-259	2.7e-259	0.985	0.993	4869	6485	-	7	20
	ID30190	4	JAFEIT010000033.1	RM_type_I	JAFEIT010000033.1_8	PDLC03040	REase_I_00001	REase_I	2.7e-39	1e-36	0.773	0.747	6490	9543	-	8	20
	ID30190	5	JAFEIT010000033.1	RM_type_III	JAFEIT010000033.1_18	PDLC03647	REase_III_00001	REase_III	1e-292	1.1e-292	0.996	0.996	18779	21877	-	18	20
	ID30190	5	JAFEIT010000033.1	RM_type_III	JAFEIT010000033.1_19	PDLC03634	MTase_III_00003	MTase_III	3.3e-238	4.1e-238	0.99	0.94	21881	23650	-	19	20
	ID30190	6	JAFEIT010000042.1	RM_type_I	JAFEIT010000042.1_3	PDLC03048	REase_I_00009	REase_I	4.6e-139	5.4e-138	0.839	0.868	1065	4271	+	3	16
	ID30190	6	JAFEIT010000042.1	RM_type_I	JAFEIT010000042.1_4	PDLC03087	Specificity_I_00036	Specificity_I	4.6e-98	5.2e-98	0.979	0.981	4379	5656	+	4	16
	ID30190	6	JAFEIT010000042.1	RM_type_I	JAFEIT010000042.1_7	PDLC03022	MTase_I_00005	MTase_I	2e-185	2.6e-185	0.926	0.561	6954	8543	+	7	16
	ID30190	7	JAFEIT010000043.1	AbiD	JAFEIT010000043.1_22	PDLC02344	AbiD	AbiD	6.7e-60	7.9e-60	0.874	0.986	18306	19373	-	22	23
	ID30190	8	JAFEIT010000062.1	AbiE	JAFEIT010000062.1_10	PDLC02225	AbiEi_WP_047105540.1	AbiEi	2.8e-69	3.1e-69	0.99	0.965	10027	10617	+	10	11
	ID30190	8	JAFEIT010000062.1	AbiE	JAFEIT010000062.1_11	PDLC02288	AbiEii_WP_110023304.1	AbiEii	9.1e-97	1e-96	0.968	0.898	10614	11459	+	11	11
	ID30190	9	JAFEIT010000068.1	cas_type_II-A	JAFEIT010000068.1_1	PDLC02120	Csn2_WP_024413352.1	Csn2	4.7e-142	5.2e-142	0.991	0.994	245	1291	-	1	8
	ID30190	9	JAFEIT010000068.1	cas_type_II-A	JAFEIT010000068.1_2	PDLC02068	Cas2_II_WP_167337171.1	Cas2_II	5.2e-40	5.5e-40	0.944	0.715	1288	1611	-	2	8
	ID30190	9	JAFEIT010000068.1	cas_type_II-A	JAFEIT010000068.1_3	PDLC02061	Cas1_II_WP_078484493.1	Cas1_II	5e-104	6.1e-104	0.961	0.815	1608	2522	-	3	8
	ID30190	9	JAFEIT010000068.1	cas_type_II-A	JAFEIT010000068.1_4	PDLC01256	cd09643	Cas9	2.8e-179	3.8e-179	0.705	0.992	2689	6057	-	4	8
	ID30190	11	JAFEIT010000075.1	CRISPR_array	CRISPR002	NA	NA	CRISPR_array	NA	8.94	NA	NA	189	800	-	0.01	9
	ID30190	10	JAFEIT010000075.1	cas_type_I-C	JAFEIT010000075.1_3	PDLC01751	Cas2c_WP_035173219.1	Cas2c	7.9e-42	8.5e-42	0.948	0.958	946	1236	-	3	9
	ID30190	10	JAFEIT010000075.1	cas_type_I-C	JAFEIT010000075.1_4	PDLC00923	cas1_DVULG	Cas1c	3.3e-144	3.7e-144	0.985	0.994	1250	2275	-	4	9
	ID30190	10	JAFEIT010000075.1	cas_type_I-C	JAFEIT010000075.1_5	PDLC01773	Cas4c_WP_149685095.1	Cas4c	9.2e-86	1.1e-85	0.969	0.865	2272	2943	-	5	9
	ID30190	10	JAFEIT010000075.1	cas_type_I-C	JAFEIT010000075.1_6	PDLC01302	cd09689	Cas7c	4.3e-110	4.8e-110	0.965	0.992	2945	3796	-	6	9
	ID30190	10	JAFEIT010000075.1	cas_type_I-C	JAFEIT010000075.1_7	PDLC00970	cas_Csd1	Cas8c	3.5e-117	4e-117	0.978	0.988	3800	5701	-	7	9
	ID30190	10	JAFEIT010000075.1	cas_type_I-C	JAFEIT010000075.1_8	PDLC00948	cas_Cas5d	Cas5c	6.5e-86	7.8e-86	0.817	0.995	5701	6438	-	8	9
	ID30190	10	JAFEIT010000075.1	cas_type_I-C	JAFEIT010000075.1_9	PDLC01765	Cas3c_WP_004513240.1	Cas3c	7.6e-182	9.4e-182	0.985	0.958	6910	9345	-	9	9
	ID30190	12	JAFEIT010000113.1	AbiD	JAFEIT010000113.1_2	PDLC02344	AbiD	AbiD	1.2e-27	1.6e-27	0.881	0.942	1735	2745	-	2	2
72	LSS52	1	FIHA01000003.1	RM_type_IIG	FIHA01000003.1_54	PDLC03598	REase_MTase_IIG_00003	REase_MTase_IIG	2.1e-279	2.4e-279	0.979	0.974	71603	74329	+	54	71
	LSS52	3	FIHA01000007.1	RM_type_II	FIHA01000007.1_1	PDLC03294	MTase_II_00080	MTase_II	4.7e-110	5.4e-110	0.954	0.985	134	988	+	1	64
	LSS52	3	FIHA01000007.1	RM_type_II	FIHA01000007.1_2	PDLC03371	MTase_II_00157	MTase_II	6.6e-113	7.3e-113	0.977	0.977	1014	1784	+	2	64
	LSS52	3	FIHA01000007.1	RM_type_II	FIHA01000007.1_3	PDLC03548	REase_II_00150	REase_II	2.6e-120	2.9e-120	0.99	0.986	1771	2637	+	3	64
	LSS52	2	FIHA01000007.1	RM_type_I	FIHA01000007.1_35	PDLC03048	REase_I_00009	REase_I	1.8e-139	1.8e-138	0.842	0.871	34389	37595	+	35	64
	LSS52	2	FIHA01000007.1	RM_type_I	FIHA01000007.1_36	PDLC03185	Specificity_I_00134	Specificity_I	9.7e-78	1.2e-77	0.988	0.995	37703	38935	+	36	64
	LSS52	2	FIHA01000007.1	RM_type_I	FIHA01000007.1_39	PDLC03022	MTase_I_00005	MTase_I	4.2e-185	5.5e-185	0.926	0.561	40260	41849	+	39	64
	LSS52	4	FIHA01000009.1	AbiG	FIHA01000009.1_60	PDLC02331	AbiGi	AbiGi	3.5e-97	4.2e-97	0.946	0.973	55533	56417	+	60	65
	LSS52	4	FIHA01000009.1	AbiG	FIHA01000009.1_61	PDLC02332	AbiGii	AbiGii	1e-95	1.2e-95	0.963	0.989	56417	57625	+	61	65
	LSS52	5	FIHA01000014.1	RM_type_II	FIHA01000014.1_17	PDLC03446	REase_II_00048	REase_II	2.8e-07	1.8e-06	0.489	0.937	17450	19033	-	17	45
	LSS52	5	FIHA01000014.1	RM_type_II	FIHA01000014.1_18	PDLC03272	MTase_II_00058	MTase_II	3.4e-121	4.1e-121	0.798	0.803	19101	20333	-	18	45
	LSS52	6	FIHA01000030.1	RM_type_I	FIHA01000030.1_7	PDLC03022	MTase_I_00005	MTase_I	4.9e-175	1.1e-174	0.891	0.559	7030	8625	-	7	25
	LSS52	6	FIHA01000030.1	RM_type_I	FIHA01000030.1_9	PDLC03124	Specificity_I_00073	Specificity_I	3.6e-99	4.1e-99	0.993	0.995	9247	10476	-	9	25
	LSS52	6	FIHA01000030.1	RM_type_I	FIHA01000030.1_11	PDLC03048	REase_I_00009	REase_I	1.3e-155	2.3e-155	0.826	0.938	11701	15063	-	11	25
	LSS52	7	FIHA01000060.1	RM_type_II	FIHA01000060.1_10	PDLC03549	REase_II_00151	REase_II	5e-98	6.3e-98	0.958	0.978	6965	8245	-	10	16
	LSS52	7	FIHA01000060.1	RM_type_II	FIHA01000060.1_11	PDLC03547	REase_II_00149	REase_II	7.1e-93	1.3e-92	0.594	0.569	8226	9893	-	11	16
	LSS52	7	FIHA01000060.1	RM_type_II	FIHA01000060.1_12	PDLC03272	MTase_II_00058	MTase_II	7.6e-140	9.2e-140	0.91	0.936	9926	11155	+	12	16
73	IMT40738	1	RRZO01000006.1	RM_type_III	RRZO01000006.1_134	PDLC03635	MTase_III_00004	MTase_III	1.5e-194	1.2e-165	0.797	0.753	131319	133226	+	134	171
	IMT40738	1	RRZO01000006.1	RM_type_III	RRZO01000006.1_135	PDLC03651	REase_III_00005	REase_III	9.4e-128	1.2e-127	0.969	0.952	133229	135859	+	135	171
	IMT40738	2	RRZO01000009.1	AbiE	RRZO01000009.1_1	PDLC02288	AbiEii_WP_110023304.1	AbiEii	2.4e-52	2.6e-52	0.98	0.5	159	608	-	1	20
	IMT40738	2	RRZO01000009.1	AbiE	RRZO01000009.1_2	PDLC02253	AbiEi_ABP92137.1	AbiEi	1.6e-68	2.8e-68	0.558	0.982	605	1195	-	2	20
	IMT40738	3	RRZO01000029.1	RM_type_II	RRZO01000029.1_11	PDLC03563	REase_II_00165	REase_II	5.8e-86	6.9e-86	0.98	0.973	12124	13185	-	11	36
	IMT40738	3	RRZO01000029.1	RM_type_II	RRZO01000029.1_12	PDLC03242	MTase_II_00028	MTase_II	2.3e-177	8.2e-168	0.807	0.756	13178	14329	-	12	36
	IMT40738	4	RRZO01000069.1	DMS_other	RRZO01000069.1_8	PDLC03022	MTase_I_00005	MTase_I	4.3e-185	5.6e-185	0.926	0.561	8178	9767	-	8	11
	IMT40738	4	RRZO01000069.1	DMS_other	RRZO01000069.1_11	PDLC03124	Specificity_I_00073	Specificity_I	3e-65	4.6e-65	0.992	0.591	11095	11832	-	11	11
	IMT40738	5	RRZO01000130.1	RM_type_II	RRZO01000130.1_2	PDLC03388	MTase_II_00174	MTase_II	4.8e-202	5.4e-202	0.989	0.994	299	1384	+	2	3
	IMT40738	5	RRZO01000130.1	RM_type_II	RRZO01000130.1_3	PDLC03555	REase_II_00157	REase_II	8.9e-51	3.6e-50	0.994	0.542	1386	1877	+	3	3
74	FJNP9	3	JAIMEX010000008.1	RM_type_IIG	JAIMEX010000008.1_7	PDLC03616	REase_MTase_IIG_00021	REase_MTase_IIG	4.8e-222	6.6e-222	0.979	0.985	7102	9126	+	7	60
	FJNP9	2	JAIMEX010000008.1	DMS_other	JAIMEX010000008.1_8	PDLC03591	Specificity_II_00002	Specificity_II	2.9e-23	2.1e-13	0.427	0.516	9069	10298	+	8	60
	FJNP9	1	JAIMEX010000008.1	AbiE	JAIMEX010000008.1_39	PDLC02225	AbiEi_WP_047105540.1	AbiEi	7.6e-58	8.9e-58	0.913	0.939	40851	41474	+	39	60
	FJNP9	1	JAIMEX010000008.1	AbiE	JAIMEX010000008.1_40	PDLC02288	AbiEii_WP_110023304.1	AbiEii	4.2e-91	4.6e-91	0.982	0.908	41471	42313	+	40	60
	FJNP9	4	JAIMEX010000009.1	RM_type_II	JAIMEX010000009.1_28	PDLC03294	MTase_II_00080	MTase_II	4.9e-110	5.6e-110	0.951	0.985	29960	30817	+	28	61
	FJNP9	4	JAIMEX010000009.1	RM_type_II	JAIMEX010000009.1_29	PDLC03371	MTase_II_00157	MTase_II	8e-113	8.8e-113	0.977	0.977	30843	31613	+	29	61
	FJNP9	4	JAIMEX010000009.1	RM_type_II	JAIMEX010000009.1_30	PDLC03548	REase_II_00150	REase_II	8.1e-120	9e-120	0.99	0.986	31600	32466	+	30	61
	FJNP9	5	JAIMEX010000013.1	gabija	JAIMEX010000013.1_18	PDLC00102	GajA_00042	GajA	1e-27	1.2e-27	0.835	0.414	14828	15607	+	18	48
	FJNP9	5	JAIMEX010000013.1	gabija	JAIMEX010000013.1_19	PDLC00102	GajA_00042	GajA	2.2e-45	2.5e-45	0.977	0.395	15736	16377	+	19	48
	FJNP9	5	JAIMEX010000013.1	gabija	JAIMEX010000013.1_20	PDLC00148	GajB_00046	GajB	2.1e-41	5.6e-41	0.942	0.932	16362	17438	+	20	48
	FJNP9	6	JAIMEX010000013.1	RM_type_I	JAIMEX010000013.1_38	PDLC03048	REase_I_00009	REase_I	1.6e-155	3.3e-155	0.83	0.938	36560	39904	+	38	48
	FJNP9	6	JAIMEX010000013.1	RM_type_I	JAIMEX010000013.1_40	PDLC03185	Specificity_I_00134	Specificity_I	1.5e-78	3.1e-71	0.752	0.725	40793	41953	+	40	48
	FJNP9	6	JAIMEX010000013.1	RM_type_I	JAIMEX010000013.1_41	PDLC03022	MTase_I_00005	MTase_I	6.4e-175	1.2e-174	0.891	0.559	42735	44330	+	41	48
	FJNP9	7	JAIMEX010000022.1	RM_type_I	JAIMEX010000022.1_4	PDLC03048	REase_I_00009	REase_I	1.7e-139	1.8e-138	0.84	0.869	1868	5074	+	4	36
	FJNP9	7	JAIMEX010000022.1	RM_type_I	JAIMEX010000022.1_5	PDLC03124	Specificity_I_00073	Specificity_I	2.7e-42	3.4e-42	0.971	0.501	5182	5805	+	5	36
	FJNP9	7	JAIMEX010000022.1	RM_type_I	JAIMEX010000022.1_8	PDLC03022	MTase_I_00005	MTase_I	6.5e-185	8.5e-185	0.926	0.561	7133	8722	+	8	36
	FJNP9	8	JAIMEX010000026.1	RM_type_II	JAIMEX010000026.1_22	PDLC03294	MTase_II_00080	MTase_II	3.8e-108	4.3e-108	0.982	0.985	24465	25295	+	22	34
	FJNP9	8	JAIMEX010000026.1	RM_type_II	JAIMEX010000026.1_23	PDLC03371	MTase_II_00157	MTase_II	2.2e-112	2.5e-112	0.977	0.988	25321	26100	+	23	34
	FJNP9	8	JAIMEX010000026.1	RM_type_II	JAIMEX010000026.1_24	PDLC03548	REase_II_00150	REase_II	7.4e-135	8.4e-135	0.977	0.986	26078	27004	+	24	34
	FJNP9	8	JAIMEX010000026.1	RM_type_II	JAIMEX010000026.1_25	PDLC03548	REase_II_00150	REase_II	6.1e-138	6.9e-138	0.964	0.99	27004	27909	+	25	34
	FJNP9	9	JAIMEX010000030.1	RM_type_II	JAIMEX010000030.1_22	PDLC03446	REase_II_00048	REase_II	2.8e-07	1.9e-06	0.489	0.937	20957	22540	-	22	26
	FJNP9	9	JAIMEX010000030.1	RM_type_II	JAIMEX010000030.1_23	PDLC03272	MTase_II_00058	MTase_II	3.7e-121	4.4e-121	0.798	0.803	22608	23840	-	23	26
	FJNP9	10	JAIMEX010000033.1	RM_type_III	JAIMEX010000033.1_11	PDLC03647	REase_III_00001	REase_III	4.1e-294	4.6e-294	0.996	0.996	8867	11965	-	11	21
	FJNP9	10	JAIMEX010000033.1	RM_type_III	JAIMEX010000033.1_13	PDLC03634	MTase_III_00003	MTase_III	1.6e-249	2e-249	0.895	0.995	12410	14497	-	13	21
	FJNP9	11	JAIMEX010000042.1	AbiD	JAIMEX010000042.1_11	PDLC02344	AbiD	AbiD	1.6e-59	1.9e-59	0.874	0.986	12739	13806	-	11	23
75	LSS32	1	FIGJ01000001.1	RM_type_III	FIGJ01000001.1_48	PDLC03634	MTase_III_00003	MTase_III	4.2e-239	5.1e-239	0.992	0.942	57078	58847	+	48	192
	LSS32	1	FIGJ01000001.1	RM_type_III	FIGJ01000001.1_50	PDLC03647	REase_III_00001	REase_III	2.7e-293	3e-293	0.996	0.996	60393	63491	+	50	192
	LSS32	2	FIGJ01000004.1	RM_type_I	FIGJ01000004.1_57	PDLC03048	REase_I_00009	REase_I	0	0	0.965	0.994	58958	62056	-	57	99
	LSS32	2	FIGJ01000004.1	RM_type_I	FIGJ01000004.1_61	PDLC03144	Specificity_I_00093	Specificity_I	1.6e-107	1.9e-107	0.953	0.987	64323	65522	-	61	99
	LSS32	2	FIGJ01000004.1	RM_type_I	FIGJ01000004.1_64	PDLC03022	MTase_I_00005	MTase_I	6.3e-129	7.6e-129	0.925	0.564	66661	68217	-	64	99
	LSS32	3	FIGJ01000008.1	RM_type_II	FIGJ01000008.1_20	PDLC03329	MTase_II_00115	MTase_II	9e-209	1e-208	0.988	0.971	20078	21343	-	20	93
	LSS32	3	FIGJ01000008.1	RM_type_II	FIGJ01000008.1_21	PDLC03553	REase_II_00155	REase_II	7.3e-237	8.2e-237	0.996	0.998	21455	22945	+	21	93
	LSS32	4	FIGJ01000010.1	RM_type_I	FIGJ01000010.1_40	PDLC03048	REase_I_00009	REase_I	1.8e-154	3.4e-154	0.826	0.938	58959	62321	+	40	54
	LSS32	4	FIGJ01000010.1	RM_type_I	FIGJ01000010.1_42	PDLC03124	Specificity_I_00073	Specificity_I	1.7e-85	1.9e-85	0.993	0.995	64006	65226	+	42	54
	LSS32	4	FIGJ01000010.1	RM_type_I	FIGJ01000010.1_43	PDLC03022	MTase_I_00005	MTase_I	2.8e-175	6.3e-175	0.889	0.558	65931	67526	+	43	54
	LSS32	5	FIGJ01000023.1	AbiD	FIGJ01000023.1_21	PDLC02344	AbiD	AbiD	1.3e-27	1.7e-27	0.884	0.946	18418	19428	+	21	34
	LSS32	6	FIGJ01000023.1	AbiE	FIGJ01000023.1_23	PDLC02288	AbiEii_WP_110023304.1	AbiEii	2.1e-96	2.3e-96	0.968	0.898	19912	20757	-	23	34
	LSS32	6	FIGJ01000023.1	AbiE	FIGJ01000023.1_24	PDLC02225	AbiEi_WP_047105540.1	AbiEi	8.2e-70	9.1e-70	0.99	0.965	20754	21344	-	24	34
	LSS32	7	FIGJ01000027.1	RM_type_I	FIGJ01000027.1_24	PDLC03048	REase_I_00009	REase_I	7e-140	7.1e-139	0.843	0.872	22800	26006	+	24	33
	LSS32	7	FIGJ01000027.1	RM_type_I	FIGJ01000027.1_25	PDLC03185	Specificity_I_00134	Specificity_I	3.2e-73	1e-72	0.988	0.995	26114	27358	+	25	33
	LSS32	7	FIGJ01000027.1	RM_type_I	FIGJ01000027.1_28	PDLC03022	MTase_I_00005	MTase_I	5.4e-184	7.1e-184	0.926	0.561	28671	30260	+	28	33
	LSS32	8	FIGJ01000031.1	RM_type_IIG	FIGJ01000031.1_14	PDLC03616	REase_MTase_IIG_00021	REase_MTase_IIG	5.6e-223	7.5e-223	0.979	0.985	14032	16056	-	14	22
	LSS32	9	FIGJ01000033.1	RM_type_II	FIGJ01000033.1_9	PDLC03294	MTase_II_00080	MTase_II	4.8e-110	5.5e-110	0.954	0.985	12136	12990	+	9	18
	LSS32	9	FIGJ01000033.1	RM_type_II	FIGJ01000033.1_10	PDLC03371	MTase_II_00157	MTase_II	6.7e-113	7.4e-113	0.977	0.977	13016	13786	+	10	18
	LSS32	9	FIGJ01000033.1	RM_type_II	FIGJ01000033.1_11	PDLC03548	REase_II_00150	REase_II	1.3e-119	1.4e-119	0.99	0.986	13773	14639	+	11	18
	LSS32	10	FIGJ01000052.1	AbiD	FIGJ01000052.1_7	PDLC02344	AbiD	AbiD	9.8e-88	1.1e-87	0.99	0.978	2468	3325	+	7	11
76	AP_SS21 1	1	WCJE01000001.1	RM_type_I	WCJE01000001.1_22	PDLC03048	REase_I_00009	REase_I	3.2e-139	2.9e-138	0.842	0.871	17853	21059	+	22	169
	AP_SS21 1	1	WCJE01000001.1	RM_type_I	WCJE01000001.1_23	PDLC03185	Specificity_I_00134	Specificity_I	3e-108	3.8e-108	0.987	0.995	21167	22330	+	23	169
	AP_SS21 1	1	WCJE01000001.1	RM_type_I	WCJE01000001.1_25	PDLC03201	Specificity_I_00150	Specificity_I	6.2e-61	6.9e-61	0.976	0.811	23110	23619	+	25	169
	AP_SS21 1	1	WCJE01000001.1	RM_type_I	WCJE01000001.1_26	PDLC03022	MTase_I_00005	MTase_I	8e-185	1.1e-184	0.926	0.561	23664	25253	+	26	169
	AP_SS21 1	2	WCJE01000003.1	RM_type_I	WCJE01000003.1_47	PDLC03022	MTase_I_00005	MTase_I	3.4e-129	4.2e-129	0.925	0.564	44259	45815	+	47	98
	AP_SS21 1	2	WCJE01000003.1	RM_type_I	WCJE01000003.1_50	PDLC03077	Specificity_I_00026	Specificity_I	1.7e-89	7.4e-68	0.578	0.573	46954	48141	+	50	98
	AP_SS21 1	2	WCJE01000003.1	RM_type_I	WCJE01000003.1_54	PDLC03048	REase_I_00009	REase_I	0	0	0.965	0.994	50430	53528	+	54	98
	AP_SS21 1	3	WCJE01000004.1	AbiE	WCJE01000004.1_34	PDLC02226	AbiEi_WP_146016717.1	AbiEi	4.2e-67	4.7e-67	0.942	0.955	30072	30695	+	34	88
	AP_SS21 1	3	WCJE01000004.1	AbiE	WCJE01000004.1_35	PDLC02289	AbiEii_WP_007349585.1	AbiEii	2.2e-105	2.5e-105	0.991	0.968	30698	31696	+	35	88
	AP_SS21 1	4	WCJE01000008.1	RM_type_II	WCJE01000008.1_61	PDLC03563	REase_II_00165	REase_II	2.9e-86	3.5e-86	0.98	0.973	63017	64078	-	61	68
	AP_SS21 1	4	WCJE01000008.1	RM_type_II	WCJE01000008.1_62	PDLC03242	MTase_II_00028	MTase_II	8.5e-176	8e-167	0.805	0.753	64071	65222	-	62	68
	AP_SS21 1	5	WCJE01000041.1	RM_type_II	WCJE01000041.1_13	PDLC03329	MTase_II_00115	MTase_II	1.4e-208	1.6e-208	0.993	0.975	12814	14079	-	13	18
	AP_SS21 1	5	WCJE01000041.1	RM_type_II	WCJE01000041.1_14	PDLC03553	REase_II_00155	REase_II	8.1e-236	9.1e-236	0.996	0.998	14191	15681	+	14	18
77	LSS69	1	FIHS01000001.1	RM_type_II	FIHS01000001.1_152	PDLC03294	MTase_II_00080	MTase_II	1.2e-109	1.3e-109	0.958	0.989	156670	157524	+	152	154
	LSS69	1	FIHS01000001.1	RM_type_II	FIHS01000001.1_153	PDLC03371	MTase_II_00157	MTase_II	2.6e-112	2.9e-112	0.977	0.977	157550	158320	+	153	154
	LSS69	1	FIHS01000001.1	RM_type_II	FIHS01000001.1_154	PDLC03548	REase_II_00150	REase_II	4.3e-120	4.7e-120	0.99	0.986	158307	159173	+	154	154
	LSS69	2	FIHS01000002.1	RM_type_III	FIHS01000002.1_11	PDLC03634	MTase_III_00003	MTase_III	2.5e-248	2.8e-248	0.943	0.995	10945	12927	+	11	145
	LSS69	2	FIHS01000002.1	RM_type_III	FIHS01000002.1_13	PDLC03647	REase_III_00001	REase_III	1.5e-293	1.7e-293	0.996	0.996	14473	17571	+	13	145
	LSS69	3	FIHS01000011.1	RM_type_IIG	FIHS01000011.1_3	PDLC03630	REase_MTase_IIG_00035	REase_MTase_IIG	5.9e-129	1.4e-128	0.97	0.822	1898	4738	+	3	73
	LSS69	4	FIHS01000012.1	RM_type_I	FIHS01000012.1_38	PDLC03048	REase_I_00009	REase_I	2e-155	3.6e-155	0.83	0.938	59917	63261	+	38	41
	LSS69	4	FIHS01000012.1	RM_type_I	FIHS01000012.1_40	PDLC03185	Specificity_I_00134	Specificity_I	4.1e-95	1.3e-93	0.99	0.995	64051	65238	+	40	41
	LSS69	4	FIHS01000012.1	RM_type_I	FIHS01000012.1_41	PDLC03022	MTase_I_00005	MTase_I	3.7e-175	8.4e-175	0.889	0.558	66095	67690	+	41	41
	LSS69	5	FIHS01000027.1	RM_type_II	FIHS01000027.1_28	PDLC03548	REase_II_00150	REase_II	3.1e-120	3.5e-120	0.99	0.986	27970	28836	-	28	29
	LSS69	5	FIHS01000027.1	RM_type_II	FIHS01000027.1_29	PDLC03371	MTase_II_00157	MTase_II	2.3e-64	2.4e-64	0.965	0.535	28823	29245	-	29	29
	LSS69	6	FIHS01000037.1	AbiE	FIHS01000037.1_3	PDLC02225	AbiEi_WP_047105540.1	AbiEi	6.6e-58	7.7e-58	0.913	0.939	3803	4426	+	3	11
	LSS69	6	FIHS01000037.1	AbiE	FIHS01000037.1_4	PDLC02288	AbiEii_WP_110023304.1	AbiEii	3.3e-92	3.7e-92	0.982	0.908	4423	5265	+	4	11
	LSS69	7	FIHS01000043.1	RM_type_I	FIHS01000043.1_5	PDLC03048	REase_I_00009	REase_I	2.2e-139	2.3e-138	0.843	0.872	2988	6194	+	5	14
	LSS69	7	FIHS01000043.1	RM_type_I	FIHS01000043.1_6	PDLC03124	Specificity_I_00073	Specificity_I	3.9e-42	5e-42	0.971	0.501	6302	6925	+	6	14
	LSS69	7	FIHS01000043.1	RM_type_I	FIHS01000043.1_9	PDLC03022	MTase_I_00005	MTase_I	3.5e-185	4.5e-185	0.926	0.561	8253	9842	+	9	14
78	YS57	1	ALMZ01000035.1	AbiE	ALMZ01000035.1_3	PDLC02226	AbiEi_WP_146016717.1	AbiEi	2.4e-67	2.7e-67	0.942	0.955	3803	4426	+	3	5
	YS57	1	ALMZ01000035.1	AbiE	ALMZ01000035.1_4	PDLC02289	AbiEii_WP_007349585.1	AbiEii	1.4e-105	1.5e-105	0.988	0.964	4429	5427	+	4	5
	YS57	3	ALMZ01000036.1	RM_type_II	ALMZ01000036.1_6	PDLC03553	REase_II_00155	REase_II	5.5e-235	6.2e-235	0.996	0.998	4639	6129	-	6	30
	YS57	3	ALMZ01000036.1	RM_type_II	ALMZ01000036.1_7	PDLC03329	MTase_II_00115	MTase_II	1.3e-208	1.5e-208	0.993	0.975	6241	7506	+	7	30
	YS57	2	ALMZ01000036.1	DMS_other	ALMZ01000036.1_10	PDLC03234	MTase_II_00020	MTase_II	1.7e-101	2.2e-101	0.985	0.968	10689	11852	-	10	30
	YS57	4	ALMZ01000066.1	tmn	ALMZ01000066.1_36	PDLC02220	Tmn_00001	Tmn	1.4e-61	1.4e-61	0.785	0.801	44601	48359	+	36	38
	YS57	5	ALMZ01000081.1	RM_type_III	ALMZ01000081.1_16	PDLC03634	MTase_III_00003	MTase_III	1.3e-215	1.5e-215	0.936	0.995	26398	28401	+	16	51
	YS57	5	ALMZ01000081.1	RM_type_III	ALMZ01000081.1_18	PDLC03647	REase_III_00001	REase_III	2.8e-293	3.1e-293	0.996	0.996	28905	32003	+	18	51
	YS57	6	ALMZ01000114.1	AbiD	ALMZ01000114.1_11	PDLC02344	AbiD	AbiD	1.7e-59	1.9e-59	0.874	0.986	7545	8612	+	11	46
	YS57	7	ALMZ01000133.1	RM_type_I	ALMZ01000133.1_2	PDLC03022	MTase_I_00005	MTase_I	4.1e-185	5.5e-185	0.926	0.561	1794	3383	-	2	46
	YS57	7	ALMZ01000133.1	RM_type_I	ALMZ01000133.1_5	PDLC03185	Specificity_I_00134	Specificity_I	2.7e-73	8.9e-73	0.988	0.995	4696	5940	-	5	46
	YS57	7	ALMZ01000133.1	RM_type_I	ALMZ01000133.1_6	PDLC03048	REase_I_00009	REase_I	6.1e-139	5.8e-138	0.841	0.87	6048	9254	-	6	46
79	LS6D	1	gi|757431853|emb|CEEO01000261.1|	RM_type_II	gi|757431853|emb|CEEO01000261.1|_3	PDLC03548	REase_II_00150	REase_II	2.6e-120	2.9e-120	0.99	0.986	2529	3395	-	3	13
	LS6D	1	gi|757431853|emb|CEEO01000261.1|	RM_type_II	gi|757431853|emb|CEEO01000261.1|_4	PDLC03371	MTase_II_00157	MTase_II	8.1e-113	9e-113	0.977	0.977	3382	4152	-	4	13
	LS6D	1	gi|757431853|emb|CEEO01000261.1|	RM_type_II	gi|757431853|emb|CEEO01000261.1|_5	PDLC03294	MTase_II_00080	MTase_II	6.3e-109	7.2e-109	0.954	0.985	4178	5032	-	5	13
	LS6D	2	gi|757431968|emb|CEEO01000146.1|	RM_type_I	gi|757431968|emb|CEEO01000146.1|_17	PDLC03048	REase_I_00009	REase_I	0	0	0.965	0.994	25556	28654	-	17	24
	LS6D	2	gi|757431968|emb|CEEO01000146.1|	RM_type_I	gi|757431968|emb|CEEO01000146.1|_21	PDLC03077	Specificity_I_00026	Specificity_I	5.9e-87	7.7e-87	0.957	0.966	30920	32092	-	21	24
	LS6D	2	gi|757431968|emb|CEEO01000146.1|	RM_type_I	gi|757431968|emb|CEEO01000146.1|_24	PDLC03022	MTase_I_00005	MTase_I	2.1e-129	2.6e-129	0.923	0.564	33231	34790	-	24	24
	LS6D	3	gi|757432025|emb|CEEO01000089.1|	RM_type_I	gi|757432025|emb|CEEO01000089.1|_5	PDLC03048	REase_I_00009	REase_I	7.6e-140	8.3e-139	0.841	0.87	2856	6062	+	5	57
	LS6D	3	gi|757432025|emb|CEEO01000089.1|	RM_type_I	gi|757432025|emb|CEEO01000089.1|_6	PDLC03078	Specificity_I_00027	Specificity_I	1e-76	3.3e-76	0.988	0.995	6170	7399	+	6	57
	LS6D	3	gi|757432025|emb|CEEO01000089.1|	RM_type_I	gi|757432025|emb|CEEO01000089.1|_9	PDLC03022	MTase_I_00005	MTase_I	4.3e-185	5.7e-185	0.926	0.561	8685	10274	+	9	57
	LS6D	4	gi|757432033|emb|CEEO01000081.1|	AbiD	gi|757432033|emb|CEEO01000081.1|_2	PDLC02344	AbiD	AbiD	1e-87	1.1e-87	0.99	0.978	756	1613	+	2	22
	LS6D	6	gi|757432050|emb|CEEO01000064.1|	AbiE	gi|757432050|emb|CEEO01000064.1|_52	PDLC02225	AbiEi_WP_047105540.1	AbiEi	8.5e-70	9.4e-70	0.99	0.965	53814	54404	+	52	73
	LS6D	6	gi|757432050|emb|CEEO01000064.1|	AbiE	gi|757432050|emb|CEEO01000064.1|_53	PDLC02288	AbiEii_WP_110023304.1	AbiEii	2.2e-96	2.4e-96	0.968	0.898	54401	55246	+	53	73
	LS6D	5	gi|757432050|emb|CEEO01000064.1|	AbiD	gi|757432050|emb|CEEO01000064.1|_55	PDLC02344	AbiD	AbiD	7.5e-28	9.6e-28	0.881	0.942	55730	56740	-	55	73
	LS6D	7	gi|757432055|emb|CEEO01000059.1|	RM_type_III	gi|757432055|emb|CEEO01000059.1|_9	PDLC03634	MTase_III_00003	MTase_III	1.5e-216	1.7e-216	0.955	0.995	9616	11664	+	9	14
	LS6D	7	gi|757432055|emb|CEEO01000059.1|	RM_type_III	gi|757432055|emb|CEEO01000059.1|_11	PDLC03647	REase_III_00001	REase_III	5.3e-293	5.9e-293	0.996	0.996	12108	15206	+	11	14
	LS6D	8	gi|757432067|emb|CEEO01000047.1|	RM_type_I	gi|757432067|emb|CEEO01000047.1|_15	PDLC03049	REase_I_00010	REase_I	0	0	0.734	0.699	15429	17753	+	15	30
	LS6D	8	gi|757432067|emb|CEEO01000047.1|	RM_type_I	gi|757432067|emb|CEEO01000047.1|_16	PDLC03021	MTase_I_00004	MTase_I	1.3e-177	1.5e-177	0.992	0.996	17766	19229	+	16	30
	LS6D	8	gi|757432067|emb|CEEO01000047.1|	RM_type_I	gi|757432067|emb|CEEO01000047.1|_17	PDLC03076	Specificity_I_00025	Specificity_I	6.2e-107	3.5e-83	0.72	0.705	19229	20770	+	17	30
	LS6D	8	gi|757432067|emb|CEEO01000047.1|	RM_type_I	gi|757432067|emb|CEEO01000047.1|_20	PDLC03076	Specificity_I_00025	Specificity_I	3.6e-97	9.3e-97	0.995	0.869	22202	23530	-	20	30
	LS6D	9	gi|757432079|emb|CEEO01000035.1|	RM_type_I	gi|757432079|emb|CEEO01000035.1|_8	PDLC03040	REase_I_00001	REase_I	4.5e-39	2.8e-34	0.611	0.632	8411	11455	+	8	19
	LS6D	9	gi|757432079|emb|CEEO01000035.1|	RM_type_I	gi|757432079|emb|CEEO01000035.1|_9	PDLC03033	MTase_I_00016	MTase_I	9.4e-261	1.1e-260	0.985	0.993	11463	13079	+	9	19
	LS6D	9	gi|757432079|emb|CEEO01000035.1|	RM_type_I	gi|757432079|emb|CEEO01000035.1|_10	PDLC03099	Specificity_I_00048	Specificity_I	1.4e-78	1.1e-75	0.989	0.963	13072	14184	+	10	19
	LS6D	10	gi|757432090|emb|CEEO01000024.1|	RM_type_IV	gi|757432090|emb|CEEO01000024.1|_1	PDLC03658	mREase_IV_00004	mREase_IV	9.4e-261	1.1e-260	0.984	0.988	47	2920	-	1	20
80	YS46	1	ALMS01000003.1	RM_type_II	ALMS01000003.1_7	PDLC03294	MTase_II_00080	MTase_II	4.7e-110	5.4e-110	0.954	0.985	9493	10347	+	7	20
	YS46	1	ALMS01000003.1	RM_type_II	ALMS01000003.1_8	PDLC03371	MTase_II_00157	MTase_II	7.3e-113	8e-113	0.977	0.977	10373	11143	+	8	20
	YS46	1	ALMS01000003.1	RM_type_II	ALMS01000003.1_9	PDLC03548	REase_II_00150	REase_II	1.2e-120	1.3e-120	0.99	0.986	11130	11996	+	9	20
	YS46	2	ALMS01000004.1	thoeris_type_I	ALMS01000004.1_87	PDLC00438	ThsB1_00022	ThsB1	4.9e-121	5.4e-121	0.99	0.995	90168	90788	-	87	106
	YS46	2	ALMS01000004.1	thoeris_type_I	ALMS01000004.1_88	PDLC00407	ThsA1_00001	ThsA1	6.8e-196	7.6e-196	0.989	0.981	90788	92197	-	88	106
	YS46	2	ALMS01000004.1	thoeris_type_I	ALMS01000004.1_89	PDLC00425	ThsB1_00009	ThsB1	8.4e-188	9.4e-188	0.992	0.982	92227	93375	-	89	106
	YS46	3	ALMS01000010.1	RM_type_III	ALMS01000010.1_15	PDLC03634	MTase_III_00003	MTase_III	2.8e-221	3.2e-221	0.947	0.995	25120	27171	+	15	31
	YS46	3	ALMS01000010.1	RM_type_III	ALMS01000010.1_17	PDLC03647	REase_III_00001	REase_III	1.4e-293	1.6e-293	0.996	0.996	27668	30766	+	17	31
	YS46	4	ALMS01000032.1	AbiE	ALMS01000032.1_16	PDLC02225	AbiEi_WP_047105540.1	AbiEi	1.6e-68	1.8e-68	0.99	0.965	20450	21040	+	16	35
	YS46	4	ALMS01000032.1	AbiE	ALMS01000032.1_17	PDLC02288	AbiEii_WP_110023304.1	AbiEii	1.6e-96	1.8e-96	0.968	0.898	21037	21882	+	17	35
	YS46	5	ALMS01000038.1	RM_type_I	ALMS01000038.1_2	PDLC03022	MTase_I_00005	MTase_I	5.6e-185	7.4e-185	0.926	0.561	725	2314	-	2	33
	YS46	5	ALMS01000038.1	RM_type_I	ALMS01000038.1_5	PDLC03124	Specificity_I_00073	Specificity_I	5.3e-96	7.1e-95	0.988	0.993	3627	4877	-	5	33
	YS46	5	ALMS01000038.1	RM_type_I	ALMS01000038.1_6	PDLC03048	REase_I_00009	REase_I	7.7e-140	7.3e-139	0.838	0.867	4985	8191	-	6	33
	YS46	6	ALMS01000047.1	RM_type_I	ALMS01000047.1_6	PDLC03048	REase_I_00009	REase_I	5e-157	8.6e-157	0.83	0.938	5043	8387	+	6	21
	YS46	6	ALMS01000047.1	RM_type_I	ALMS01000047.1_8	PDLC03124	Specificity_I_00073	Specificity_I	1.3e-68	1.7e-68	0.992	0.99	10071	11243	+	8	21
	YS46	6	ALMS01000047.1	RM_type_I	ALMS01000047.1_10	PDLC03022	MTase_I_00005	MTase_I	4.1e-175	7.5e-175	0.891	0.559	12016	13611	+	10	21
	YS46	7	ALMS01000087.1	gabija	ALMS01000087.1_5	PDLC00076	GajA_00016	GajA	0	0	0.997	0.999	4025	6130	+	5	10
	YS46	7	ALMS01000087.1	gabija	ALMS01000087.1_6	PDLC00109	GajB_00007	GajB	6.6e-249	7.4e-249	0.995	0.994	6097	8076	+	6	10
	YS46	8	ALMS01000126.1	AbiE	ALMS01000126.1_1	PDLC02306	AbiEii_WP_084590683.1	AbiEii	1.9e-17	4.5e-16	0.851	0.661	2	724	-	1	2
	YS46	8	ALMS01000126.1	AbiE	ALMS01000126.1_2	PDLC02237	AbiEi_WP_069019759.1	AbiEi	2.1e-08	2.8e-08	0.595	0.646	925	1908	+	2	2
81	YS50	1	ALMV01000005.1	tmn	ALMV01000005.1_28	PDLC02220	Tmn_00001	Tmn	6e-64	1.6e-63	0.931	0.688	26386	29112	+	28	28
	YS50	2	ALMV01000010.1	RM_type_I	ALMV01000010.1_1	PDLC03022	MTase_I_00005	MTase_I	5.5e-185	7.3e-185	0.926	0.561	102	1691	-	1	8
	YS50	2	ALMV01000010.1	RM_type_I	ALMV01000010.1_4	PDLC03124	Specificity_I_00073	Specificity_I	1.3e-92	1.6e-92	0.988	0.993	3022	4236	-	4	8
	YS50	2	ALMV01000010.1	RM_type_I	ALMV01000010.1_5	PDLC03048	REase_I_00009	REase_I	5.9e-139	5.5e-138	0.841	0.87	4344	7550	-	5	8
	YS50	3	ALMV01000011.1	AbiD	ALMV01000011.1_6	PDLC02344	AbiD	AbiD	1.6e-59	1.9e-59	0.874	0.986	3137	4204	+	6	20
	YS50	4	ALMV01000020.1	DMS_other	ALMV01000020.1_2	PDLC03185	Specificity_I_00134	Specificity_I	1.4e-81	2.2e-74	0.753	0.725	1034	2197	+	2	14
	YS50	4	ALMV01000020.1	DMS_other	ALMV01000020.1_3	PDLC03022	MTase_I_00005	MTase_I	6e-175	1.1e-174	0.891	0.559	2704	4299	+	3	14
	YS50	6	ALMV01000024.1	RM_type_II	ALMV01000024.1_5	PDLC03553	REase_II_00155	REase_II	5.3e-235	5.9e-235	0.996	0.998	4542	6032	-	5	30
	YS50	6	ALMV01000024.1	RM_type_II	ALMV01000024.1_6	PDLC03329	MTase_II_00115	MTase_II	1.2e-208	1.4e-208	0.993	0.975	6144	7409	+	6	30
	YS50	5	ALMV01000024.1	DMS_other	ALMV01000024.1_9	PDLC03234	MTase_II_00020	MTase_II	1.6e-101	2.1e-101	0.985	0.968	10592	11755	-	9	30
	YS50	7	ALMV01000109.1	RM_type_III	ALMV01000109.1_27	PDLC03647	REase_III_00001	REase_III	2.5e-294	2.8e-294	0.996	0.996	20350	23448	-	27	36
	YS50	7	ALMV01000109.1	RM_type_III	ALMV01000109.1_29	PDLC03634	MTase_III_00003	MTase_III	9.6e-212	1.1e-211	0.932	0.995	23892	26003	-	29	36
	YS50	8	ALMV01000110.1	AbiE	ALMV01000110.1_17	PDLC02289	AbiEii_WP_007349585.1	AbiEii	1.4e-105	1.5e-105	0.988	0.964	21227	22225	-	17	28
	YS50	8	ALMV01000110.1	AbiE	ALMV01000110.1_18	PDLC02226	AbiEi_WP_146016717.1	AbiEi	2e-67	2.3e-67	0.975	0.955	22228	22830	-	18	28
82	LS4X	2	gi|757475693|emb|CEFG01000327.1|	RM_type_II	gi|757475693|emb|CEFG01000327.1|_38	PDLC03294	MTase_II_00080	MTase_II	8.4e-110	9.6e-110	0.954	0.985	42433	43287	+	38	123
	LS4X	2	gi|757475693|emb|CEFG01000327.1|	RM_type_II	gi|757475693|emb|CEFG01000327.1|_39	PDLC03371	MTase_II_00157	MTase_II	1.2e-112	1.3e-112	0.969	0.981	43313	44092	+	39	123
	LS4X	2	gi|757475693|emb|CEFG01000327.1|	RM_type_II	gi|757475693|emb|CEFG01000327.1|_40	PDLC03548	REase_II_00150	REase_II	1.7e-120	1.9e-120	0.99	0.986	44070	44936	+	40	123
	LS4X	1	gi|757475693|emb|CEFG01000327.1|	RM_type_I	gi|757475693|emb|CEFG01000327.1|_72	PDLC03048	REase_I_00009	REase_I	9.3e-140	1e-138	0.84	0.869	76151	79357	+	72	123
	LS4X	1	gi|757475693|emb|CEFG01000327.1|	RM_type_I	gi|757475693|emb|CEFG01000327.1|_73	PDLC03124	Specificity_I_00073	Specificity_I	1.6e-106	2.1e-106	0.988	0.993	79465	80697	+	73	123
	LS4X	1	gi|757475693|emb|CEFG01000327.1|	RM_type_I	gi|757475693|emb|CEFG01000327.1|_76	PDLC03022	MTase_I_00005	MTase_I	5.1e-185	6.6e-185	0.926	0.561	82022	83611	+	76	123
	LS4X	5	gi|757475923|emb|CEFG01000180.1|	RM_type_II	gi|757475923|emb|CEFG01000180.1|_16	PDLC03378	MTase_II_00164	MTase_II	2.3e-91	2.9e-91	0.98	0.956	14876	15946	+	16	91
	LS4X	5	gi|757475923|emb|CEFG01000180.1|	RM_type_II	gi|757475923|emb|CEFG01000180.1|_18	PDLC03272	MTase_II_00058	MTase_II	2.4e-120	2.9e-120	0.798	0.803	17847	19079	+	18	91
	LS4X	5	gi|757475923|emb|CEFG01000180.1|	RM_type_II	gi|757475923|emb|CEFG01000180.1|_19	PDLC03446	REase_II_00048	REase_II	4.9e-07	3.3e-06	0.489	0.937	19147	20730	+	19	91
	LS4X	6	gi|757475923|emb|CEFG01000180.1|	RM_type_II	gi|757475923|emb|CEFG01000180.1|_70	PDLC03551	REase_II_00153	REase_II	1.2e-137	1.4e-137	0.961	0.968	66969	67823	+	70	91
	LS4X	6	gi|757475923|emb|CEFG01000180.1|	RM_type_II	gi|757475923|emb|CEFG01000180.1|_71	PDLC03297	MTase_II_00083	MTase_II	4e-143	4.6e-143	0.982	0.985	67810	68793	+	71	91
	LS4X	3	gi|757475923|emb|CEFG01000180.1|	AbiZ	gi|757475923|emb|CEFG01000180.1|_72	PDLC02354	AbiZ	AbiZ	5.9e-45	8.7e-45	0.823	0.862	68808	70094	+	72	91
	LS4X	4	gi|757475923|emb|CEFG01000180.1|	DMS_other	gi|757475923|emb|CEFG01000180.1|_74	PDLC02861	DpdF_00007	DpdF	3.3e-20	4.6e-20	0.909	0.54	71911	72993	-	74	91
	LS4X	7	gi|757476101|emb|CEFG01000072.1|	AbiD	gi|757476101|emb|CEFG01000072.1|_2	PDLC02344	AbiD	AbiD	1.7e-27	2.2e-27	0.884	0.946	681	1691	+	2	7
	LS4X	8	gi|757476101|emb|CEFG01000072.1|	AbiE	gi|757476101|emb|CEFG01000072.1|_4	PDLC02288	AbiEii_WP_110023304.1	AbiEii	1.9e-96	2.1e-96	0.968	0.898	2152	2997	-	4	7
	LS4X	8	gi|757476101|emb|CEFG01000072.1|	AbiE	gi|757476101|emb|CEFG01000072.1|_5	PDLC02225	AbiEi_WP_047105540.1	AbiEi	1.4e-69	1.5e-69	0.99	0.965	2994	3584	-	5	7
	LS4X	9	gi|757476143|emb|CEFG01000044.1|	AbiD	gi|757476143|emb|CEFG01000044.1|_1	PDLC02344	AbiD	AbiD	3.9e-33	6.9e-31	0.992	0.978	199	1377	+	1	35
	LS4X	10	gi|757476156|emb|CEFG01000033.1|	RM_type_I	gi|757476156|emb|CEFG01000033.1|_7	PDLC03048	REase_I_00009	REase_I	7.9e-156	1.6e-155	0.826	0.938	5713	9075	+	7	22
	LS4X	10	gi|757476156|emb|CEFG01000033.1|	RM_type_I	gi|757476156|emb|CEFG01000033.1|_9	PDLC03178	Specificity_I_00127	Specificity_I	3.7e-86	4.1e-86	0.995	0.998	10589	11788	+	9	22
	LS4X	10	gi|757476156|emb|CEFG01000033.1|	RM_type_I	gi|757476156|emb|CEFG01000033.1|_11	PDLC03022	MTase_I_00005	MTase_I	2.5e-174	7.3e-174	0.891	0.559	12410	14005	+	11	22
	LS4X	11	gi|757476198|emb|CEFG01000006.1|	RM_type_IIG	gi|757476198|emb|CEFG01000006.1|_4	PDLC03598	REase_MTase_IIG_00003	REase_MTase_IIG	8.5e-279	9.9e-279	0.979	0.974	2814	5540	+	4	49
83	S11J	1	gi|758063034|emb|CEIH01000125.1|	RM_type_I	gi|758063034|emb|CEIH01000125.1|_8	PDLC03022	MTase_I_00005	MTase_I	4.4e-175	9.5e-175	0.889	0.558	7418	9013	-	8	25
	S11J	1	gi|758063034|emb|CEIH01000125.1|	RM_type_I	gi|758063034|emb|CEIH01000125.1|_9	PDLC03185	Specificity_I_00134	Specificity_I	3.2e-79	1.4e-78	0.99	0.995	9030	10202	-	9	25
	S11J	1	gi|758063034|emb|CEIH01000125.1|	RM_type_I	gi|758063034|emb|CEIH01000125.1|_11	PDLC03048	REase_I_00009	REase_I	2.4e-155	5.3e-155	0.83	0.938	10992	14336	-	11	25
	S11J	2	gi|758063037|emb|CEIH01000122.1|	RM_type_I	gi|758063037|emb|CEIH01000122.1|_74	PDLC03022	MTase_I_00005	MTase_I	2.7e-185	3.5e-185	0.926	0.561	72154	73743	-	74	110
	S11J	2	gi|758063037|emb|CEIH01000122.1|	RM_type_I	gi|758063037|emb|CEIH01000122.1|_77	PDLC03064	Specificity_I_00013	Specificity_I	1.6e-87	2.4e-87	0.995	0.998	75068	76243	-	77	110
	S11J	2	gi|758063037|emb|CEIH01000122.1|	RM_type_I	gi|758063037|emb|CEIH01000122.1|_78	PDLC03048	REase_I_00009	REase_I	5.3e-139	5.3e-138	0.842	0.871	76351	79557	-	78	110
	S11J	3	gi|758063143|emb|CEIH01000016.1|	RM_type_I	gi|758063143|emb|CEIH01000016.1|_1	PDLC03022	MTase_I_00005	MTase_I	0	0	0.994	0.982	308	2875	+	1	25
	S11J	3	gi|758063143|emb|CEIH01000016.1|	RM_type_I	gi|758063143|emb|CEIH01000016.1|_2	PDLC03185	Specificity_I_00134	Specificity_I	6e-97	1.7e-96	0.985	0.993	3000	4226	+	2	25
	S11J	3	gi|758063143|emb|CEIH01000016.1|	RM_type_I	gi|758063143|emb|CEIH01000016.1|_3	PDLC03048	REase_I_00009	REase_I	3e-137	7.6e-136	0.905	0.909	4275	7400	+	3	25
	S11J	4	gi|758063154|emb|CEIH01000005.1|	RM_type_I	gi|758063154|emb|CEIH01000005.1|_4	PDLC03022	MTase_I_00005	MTase_I	6.7e-129	8.1e-129	0.925	0.564	6116	7672	+	4	40
	S11J	4	gi|758063154|emb|CEIH01000005.1|	RM_type_I	gi|758063154|emb|CEIH01000005.1|_7	PDLC03144	Specificity_I_00093	Specificity_I	9.7e-99	1.6e-47	0.607	0.539	8811	9992	+	7	40
	S11J	4	gi|758063154|emb|CEIH01000005.1|	RM_type_I	gi|758063154|emb|CEIH01000005.1|_11	PDLC03048	REase_I_00009	REase_I	0	0	0.967	0.996	12301	15399	+	11	40
	S11J	6	gi|758063157|emb|CEIH01000002.1|	RM_type_III	gi|758063157|emb|CEIH01000002.1|_43	PDLC03634	MTase_III_00003	MTase_III	6e-203	7.4e-203	0.992	0.942	50621	52423	+	43	115
	S11J	6	gi|758063157|emb|CEIH01000002.1|	RM_type_III	gi|758063157|emb|CEIH01000002.1|_45	PDLC03647	REase_III_00001	REase_III	3.1e-294	3.5e-294	0.996	0.996	52867	55965	+	45	115
	S11J	5	gi|758063157|emb|CEIH01000002.1|	RM_type_II	gi|758063157|emb|CEIH01000002.1|_90	PDLC03563	REase_II_00165	REase_II	5e-86	6e-86	0.98	0.973	103694	104755	-	90	115
	S11J	5	gi|758063157|emb|CEIH01000002.1|	RM_type_II	gi|758063157|emb|CEIH01000002.1|_91	PDLC03242	MTase_II_00028	MTase_II	1.1e-175	3.7e-166	0.807	0.756	104748	105899	-	91	115
84	05ZYH33	7	CP000407.1	tmn	CP000407.1_354	PDLC02220	Tmn_00001	Tmn	6.3e-68	6.3e-68	0.847	0.811	358984	362676	+	354	2115
	05ZYH33	6	CP000407.1	RM_type_III	CP000407.1_646	PDLC03634	MTase_III_00003	MTase_III	1.2e-148	1.4e-148	0.986	0.686	660393	661682	+	646	2115
	05ZYH33	6	CP000407.1	RM_type_III	CP000407.1_647	PDLC03647	REase_III_00001	REase_III	6.4e-295	7.2e-295	0.996	0.996	661686	664784	+	647	2115
	05ZYH33	2	CP000407.1	DMS_other	CP000407.1_659	PDLC03020	MTase_I_00003	MTase_I	1.9e-16	2.7e-16	0.714	0.544	676889	677854	+	659	2115
	05ZYH33	2	CP000407.1	DMS_other	CP000407.1_661	PDLC03068	Specificity_I_00017	Specificity_I	1.4e-121	1.6e-121	0.983	0.98	678523	679782	+	661	2115
	05ZYH33	3	CP000407.1	gabija	CP000407.1_904	PDLC00134	GajB_00032	GajB	1.1e-201	1.4e-201	0.836	0.988	907006	908520	-	904	2115
	05ZYH33	3	CP000407.1	gabija	CP000407.1_905	PDLC00061	GajA_00001	GajA	0	0	0.991	0.995	908507	910594	-	905	2115
	05ZYH33	1	CP000407.1	AbiE	CP000407.1_942	PDLC02253	AbiEi_ABP92137.1	AbiEi	4e-69	6.4e-69	0.558	0.982	946954	947544	+	942	2115
	05ZYH33	1	CP000407.1	AbiE	CP000407.1_943	PDLC02288	AbiEii_WP_110023304.1	AbiEii	1.3e-96	1.5e-96	0.961	0.895	947541	948386	+	943	2115
	05ZYH33	4	CP000407.1	RM_type_I	CP000407.1_1393	PDLC03076	Specificity_I_00025	Specificity_I	1.5e-59	1.7e-59	0.979	0.826	1389451	1390740	+	1393	2115
	05ZYH33	4	CP000407.1	RM_type_I	CP000407.1_1394	PDLC03076	Specificity_I_00025	Specificity_I	8.4e-103	2.5e-102	0.992	0.994	1390694	1392262	-	1394	2115
	05ZYH33	4	CP000407.1	RM_type_I	CP000407.1_1395	PDLC03021	MTase_I_00004	MTase_I	1.3e-177	1.5e-177	0.992	0.996	1392262	1393725	-	1395	2115
	05ZYH33	4	CP000407.1	RM_type_I	CP000407.1_1396	PDLC03049	REase_I_00010	REase_I	0	0	0.735	0.7	1393738	1396062	-	1396	2115
	05ZYH33	5	CP000407.1	RM_type_I	CP000407.1_1722	PDLC03020	MTase_I_00003	MTase_I	2e-58	2.4e-58	0.963	0.68	1685537	1686439	-	1722	2115
	05ZYH33	5	CP000407.1	RM_type_I	CP000407.1_1723	PDLC03064	Specificity_I_00013	Specificity_I	1.6e-70	1e-69	0.995	0.956	1686484	1687689	-	1723	2115
	05ZYH33	5	CP000407.1	RM_type_I	CP000407.1_1724	PDLC03048	REase_I_00009	REase_I	2.7e-139	2.7e-138	0.842	0.871	1687797	1691003	-	1724	2115
85	07SC3	1	NZ_ALKP01000002.1	AbiE	NZ_ALKP01000002.1_106	PDLC02288	AbiEii_WP_110023304.1	AbiEii	1.2e-96	1.4e-96	0.961	0.895	107375	108220	-	106	376
	07SC3	1	NZ_ALKP01000002.1	AbiE	NZ_ALKP01000002.1_107	PDLC02253	AbiEi_ABP92137.1	AbiEi	3.8e-69	6e-69	0.558	0.982	108217	108807	-	107	376
	07SC3	3	NZ_ALKP01000002.1	gabija	NZ_ALKP01000002.1_140	PDLC00061	GajA_00001	GajA	0	0	0.991	0.995	145168	147255	+	140	376
	07SC3	3	NZ_ALKP01000002.1	gabija	NZ_ALKP01000002.1_141	PDLC00103	GajB_00001	GajB	1.7e-228	1.9e-228	0.993	0.99	147242	149059	+	141	376
	07SC3	2	NZ_ALKP01000002.1	DMS_other	NZ_ALKP01000002.1_366	PDLC03068	Specificity_I_00017	Specificity_I	1.3e-121	1.5e-121	0.983	0.98	375941	377200	-	366	376
	07SC3	2	NZ_ALKP01000002.1	DMS_other	NZ_ALKP01000002.1_368	PDLC03020	MTase_I_00003	MTase_I	1.8e-16	2.6e-16	0.714	0.544	377869	378834	-	368	376
	07SC3	4	NZ_ALKP01000004.1	tmn	NZ_ALKP01000004.1_31	PDLC02220	Tmn_00001	Tmn	7e-68	7e-68	0.772	0.811	27311	31363	+	31	82
	07SC3	5	NZ_ALKP01000018.1	RM_type_I	NZ_ALKP01000018.1_129	PDLC03022	MTase_I_00005	MTase_I	2.4e-184	3.1e-184	0.926	0.561	122967	124556	-	129	170
	07SC3	5	NZ_ALKP01000018.1	RM_type_I	NZ_ALKP01000018.1_130	PDLC03064	Specificity_I_00013	Specificity_I	1.5e-70	9.5e-70	0.995	0.956	124601	125806	-	130	170
	07SC3	5	NZ_ALKP01000018.1	RM_type_I	NZ_ALKP01000018.1_131	PDLC03048	REase_I_00009	REase_I	2.6e-139	2.6e-138	0.842	0.871	125914	129120	-	131	170
	07SC3	6	NZ_ALKP01000020.1	RM_type_III	NZ_ALKP01000020.1_2	PDLC03647	REase_III_00001	REase_III	6.1e-295	6.8e-295	0.996	0.996	343	3441	-	2	69
	07SC3	6	NZ_ALKP01000020.1	RM_type_III	NZ_ALKP01000020.1_3	PDLC03634	MTase_III_00003	MTase_III	1.1e-148	1.4e-148	0.986	0.686	3445	4734	-	3	69
	07SC3	7	NZ_ALKP01000022.1	RM_type_I	NZ_ALKP01000022.1_50	PDLC03049	REase_I_00010	REase_I	0	0	0.735	0.7	49138	51462	+	50	76
	07SC3	7	NZ_ALKP01000022.1	RM_type_I	NZ_ALKP01000022.1_51	PDLC03021	MTase_I_00004	MTase_I	6.7e-178	7.5e-178	0.992	0.996	51475	52938	+	51	76
	07SC3	7	NZ_ALKP01000022.1	RM_type_I	NZ_ALKP01000022.1_52	PDLC03076	Specificity_I_00025	Specificity_I	7.9e-103	2.4e-102	0.992	0.994	52938	54506	+	52	76
	07SC3	7	NZ_ALKP01000022.1	RM_type_I	NZ_ALKP01000022.1_53	PDLC03076	Specificity_I_00025	Specificity_I	1.4e-59	1.6e-59	0.979	0.826	54460	55749	-	53	76
86	14A	1	NZ_ALKW01000002.1	RM_type_II	NZ_ALKW01000002.1_55	PDLC03242	MTase_II_00028	MTase_II	1.2e-176	3.2e-167	0.807	0.756	56117	57268	+	55	56
	14A	1	NZ_ALKW01000002.1	RM_type_II	NZ_ALKW01000002.1_56	PDLC03563	REase_II_00165	REase_II	3.1e-73	4e-73	0.954	0.874	57261	58238	+	56	56
	14A	2	NZ_ALKW01000003.1	tmn	NZ_ALKW01000003.1_5	PDLC02220	Tmn_00001	Tmn	7.4e-65	7.4e-65	0.72	0.724	3983	7741	-	5	6
	14A	3	NZ_ALKW01000011.1	AbiD	NZ_ALKW01000011.1_3	PDLC02344	AbiD	AbiD	1.1e-27	1.4e-27	0.881	0.942	3893	4903	+	3	34
	14A	4	NZ_ALKW01000020.1	RM_type_II	NZ_ALKW01000020.1_8	PDLC03446	REase_II_00048	REase_II	5.7e-08	2.1e-07	0.489	0.937	8113	9696	-	8	37
	14A	4	NZ_ALKW01000020.1	RM_type_II	NZ_ALKW01000020.1_9	PDLC03272	MTase_II_00058	MTase_II	3.3e-121	3.9e-121	0.798	0.803	9764	10996	-	9	37
	14A	6	NZ_ALKW01000052.1	RM_type_I	NZ_ALKW01000052.1_25	PDLC03048	REase_I_00009	REase_I	0	0	0.965	0.994	25481	28579	-	25	34
	14A	5	NZ_ALKW01000052.1	PrrC	NZ_ALKW01000052.1_26	PDLC02360	PrrC	PrrC	1.4e-137	1.5e-137	0.986	0.887	28582	29685	-	26	34
	14A	6	NZ_ALKW01000052.1	RM_type_I	NZ_ALKW01000052.1_27	PDLC03077	Specificity_I_00026	Specificity_I	3.3e-119	2.2e-84	0.627	0.966	29700	31469	-	27	34
	14A	6	NZ_ALKW01000052.1	RM_type_I	NZ_ALKW01000052.1_30	PDLC03022	MTase_I_00005	MTase_I	1.9e-129	2.4e-129	0.925	0.564	32608	34164	-	30	34
	14A	7	NZ_ALKW01000096.1	RM_type_III	NZ_ALKW01000096.1_16	PDLC03634	MTase_III_00003	MTase_III	4.3e-213	4.9e-213	0.946	0.995	28275	30284	+	16	63
	14A	7	NZ_ALKW01000096.1	RM_type_III	NZ_ALKW01000096.1_18	PDLC03647	REase_III_00001	REase_III	3.2e-293	3.6e-293	0.996	0.996	31357	34455	+	18	63
	14A	8	NZ_ALKW01000116.1	RM_type_I	NZ_ALKW01000116.1_39	PDLC03048	REase_I_00009	REase_I	1.3e-139	1.2e-138	0.843	0.872	41918	45124	+	39	48
	14A	8	NZ_ALKW01000116.1	RM_type_I	NZ_ALKW01000116.1_40	PDLC03124	Specificity_I_00073	Specificity_I	3.9e-95	1.5e-94	0.988	0.993	45232	46458	+	40	48
	14A	8	NZ_ALKW01000116.1	RM_type_I	NZ_ALKW01000116.1_43	PDLC03022	MTase_I_00005	MTase_I	6.2e-185	8.2e-185	0.926	0.561	47783	49372	+	43	48
87	42A	1	NZ_ALLV01000004.1	RM_type_I	NZ_ALLV01000004.1_6	PDLC03022	MTase_I_00005	MTase_I	3.1e-185	4.1e-185	0.926	0.561	4901	6490	-	6	64
	42A	1	NZ_ALLV01000004.1	RM_type_I	NZ_ALLV01000004.1_9	PDLC03087	Specificity_I_00036	Specificity_I	5.7e-87	6.4e-87	0.978	0.981	7851	9098	-	9	64
	42A	1	NZ_ALLV01000004.1	RM_type_I	NZ_ALLV01000004.1_10	PDLC03048	REase_I_00009	REase_I	1.2e-139	1.1e-138	0.843	0.872	9206	12412	-	10	64
	42A	2	NZ_ALLV01000010.1	tmn	NZ_ALLV01000010.1_7	PDLC02220	Tmn_00001	Tmn	7.3e-65	7.3e-65	0.72	0.724	5462	9220	-	7	40
	42A	3	NZ_ALLV01000023.1	AVAST_type_II	NZ_ALLV01000023.1_27	PDLC02162	Avs2_00002	Avs2	4.4e-129	5.3e-129	0.972	0.598	33391	36039	-	27	27
	42A	4	NZ_ALLV01000030.1	ietAS	NZ_ALLV01000030.1_18	PDLC02196	IetA_00002	IetA	3.4e-40	2.7e-38	0.983	0.976	12847	13890	+	18	31
	42A	4	NZ_ALLV01000030.1	ietAS	NZ_ALLV01000030.1_19	PDLC02197	IetS_00001	IetS	3.1e-62	6e-62	0.636	0.676	13896	16121	+	19	31
	42A	5	NZ_ALLV01000093.1	RM_type_III	NZ_ALLV01000093.1_1	PDLC03634	MTase_III_00003	MTase_III	3.4e-218	3.8e-218	0.994	0.862	2	1618	+	1	4
	42A	5	NZ_ALLV01000093.1	RM_type_III	NZ_ALLV01000093.1_2	PDLC03647	REase_III_00001	REase_III	7.7e-293	8.6e-293	0.996	0.996	1622	4720	+	2	4
	42A	6	NZ_ALLV01000103.1	DMS_other	NZ_ALLV01000103.1_2	PDLC03072	Specificity_I_00021	Specificity_I	2.8e-76	2.3e-74	0.986	0.958	1588	2895	-	2	7
	42A	6	NZ_ALLV01000103.1	DMS_other	NZ_ALLV01000103.1_3	PDLC03029	MTase_I_00012	MTase_I	3.6e-215	4.1e-215	0.972	0.991	2888	4993	-	3	7
	42A	7	NZ_ALLV01000108.1	DMS_other	NZ_ALLV01000108.1_6	PDLC03593	Specificity_II_00004	Specificity_II	4e-25	1.8e-24	0.908	0.946	6947	8188	-	6	7
	42A	7	NZ_ALLV01000108.1	DMS_other	NZ_ALLV01000108.1_7	PDLC03021	MTase_I_00004	MTase_I	5e-34	2.8e-32	0.549	0.635	8131	9786	-	7	7
	42A	8	NZ_ALLV01000118.1	DMS_other	NZ_ALLV01000118.1_2	PDLC03033	MTase_I_00016	MTase_I	2e-259	2.4e-259	0.985	0.993	985	2601	+	2	10
	42A	8	NZ_ALLV01000118.1	DMS_other	NZ_ALLV01000118.1_3	PDLC03164	Specificity_I_00113	Specificity_I	1.4e-60	1.7e-60	0.946	0.589	2594	3370	+	3	10
88	89-2479	2	NZ_ALLJ01000008.1	RM_type_III	NZ_ALLJ01000008.1_42	PDLC03634	MTase_III_00003	MTase_III	1.4e-248	1.7e-248	0.944	0.994	39013	40989	+	42	62
	89-2479	2	NZ_ALLJ01000008.1	RM_type_III	NZ_ALLJ01000008.1_43	PDLC03647	REase_III_00001	REase_III	8.1e-293	9.1e-293	0.996	0.996	40993	44091	+	43	62
	89-2479	1	NZ_ALLJ01000008.1	RM_type_I	NZ_ALLJ01000008.1_53	PDLC03040	REase_I_00001	REase_I	7.5e-39	2.6e-36	0.773	0.747	53331	56384	+	53	62
	89-2479	1	NZ_ALLJ01000008.1	RM_type_I	NZ_ALLJ01000008.1_54	PDLC03033	MTase_I_00016	MTase_I	1.9e-259	2.2e-259	0.985	0.993	56389	58005	+	54	62
	89-2479	1	NZ_ALLJ01000008.1	RM_type_I	NZ_ALLJ01000008.1_55	PDLC03164	Specificity_I_00113	Specificity_I	1.1e-60	1.4e-60	0.946	0.589	57998	58774	+	55	62
	89-2479	3	NZ_ALLJ01000030.1	AbiD	NZ_ALLJ01000030.1_6	PDLC02344	AbiD	AbiD	4.9e-56	5.8e-56	0.868	0.986	2719	3738	+	6	7
	89-2479	4	NZ_ALLJ01000040.1	RM_type_II	NZ_ALLJ01000040.1_15	PDLC03294	MTase_II_00080	MTase_II	6.8e-109	7.6e-109	0.982	0.985	16729	17559	+	15	36
	89-2479	4	NZ_ALLJ01000040.1	RM_type_II	NZ_ALLJ01000040.1_16	PDLC03371	MTase_II_00157	MTase_II	1.9e-112	2.2e-112	0.977	0.988	17585	18364	+	16	36
	89-2479	4	NZ_ALLJ01000040.1	RM_type_II	NZ_ALLJ01000040.1_17	PDLC03548	REase_II_00150	REase_II	3.6e-135	4e-135	0.977	0.986	18342	19268	+	17	36
	89-2479	4	NZ_ALLJ01000040.1	RM_type_II	NZ_ALLJ01000040.1_18	PDLC03569	REase_II_00171	REase_II	3.3e-143	4.2e-143	0.675	0.995	19268	20173	+	18	36
	89-2479	5	NZ_ALLJ01000041.1	AbiE	NZ_ALLJ01000041.1_1	PDLC02288	AbiEii_WP_110023304.1	AbiEii	7.4e-97	8.1e-97	0.968	0.898	118	963	-	1	23
	89-2479	5	NZ_ALLJ01000041.1	AbiE	NZ_ALLJ01000041.1_2	PDLC02225	AbiEi_WP_047105540.1	AbiEi	2.3e-69	2.5e-69	0.99	0.965	960	1550	-	2	23
	89-2479	6	NZ_ALLJ01000044.1	AbiD	NZ_ALLJ01000044.1_2	PDLC02344	AbiD	AbiD	1e-27	1.3e-27	0.881	0.942	1659	2669	-	2	2
	89-2479	8	NZ_ALLJ01000048.1	RM_type_I	NZ_ALLJ01000048.1_276	PDLC03048	REase_I_00009	REase_I	2.5e-139	2.7e-138	0.84	0.869	286131	289337	+	276	670
	89-2479	8	NZ_ALLJ01000048.1	RM_type_I	NZ_ALLJ01000048.1_277	PDLC03124	Specificity_I_00073	Specificity_I	3.7e-50	6.5e-50	0.973	0.501	289445	290104	+	277	670
	89-2479	8	NZ_ALLJ01000048.1	RM_type_I	NZ_ALLJ01000048.1_280	PDLC03022	MTase_I_00005	MTase_I	2.6e-185	3.4e-185	0.926	0.561	291429	293018	+	280	670
	89-2479	7	NZ_ALLJ01000048.1	cas_type_II-A	NZ_ALLJ01000048.1_634	PDLC00975	cas9_maka_4_II	Cas9	0	0	0.977	0.997	608138	612352	+	634	670
	89-2479	7	NZ_ALLJ01000048.1	cas_type_II-A	NZ_ALLJ01000048.1_635	PDLC02061	Cas1_II_WP_078484493.1	Cas1_II	1.2e-101	1.5e-101	0.989	0.761	612352	613161	+	635	670
	89-2479	7	NZ_ALLJ01000048.1	cas_type_II-A	NZ_ALLJ01000048.1_636	PDLC02068	Cas2_II_WP_167337171.1	Cas2_II	3e-42	3.2e-42	0.962	0.723	613219	613536	+	636	670
	89-2479	7	NZ_ALLJ01000048.1	cas_type_II-A	NZ_ALLJ01000048.1_637	PDLC02121	Csn2_WP_159082072.1	Csn2	1e-99	1.2e-99	0.977	0.995	613538	614203	+	637	670
89	92-1191	1	NZ_ALLN01000012.1	AbiD	NZ_ALLN01000012.1_50	PDLC02344	AbiD	AbiD	1.1e-27	1.4e-27	0.881	0.942	53525	54535	-	50	131
	92-1191	2	NZ_ALLN01000012.1	RM_type_II	NZ_ALLN01000012.1_112	PDLC03549	REase_II_00151	REase_II	2.7e-98	3.2e-98	0.966	0.961	111237	112484	-	112	131
	92-1191	2	NZ_ALLN01000012.1	RM_type_II	NZ_ALLN01000012.1_113	PDLC03547	REase_II_00149	REase_II	7.9e-143	9.5e-143	0.948	0.974	112498	114270	-	113	131
	92-1191	2	NZ_ALLN01000012.1	RM_type_II	NZ_ALLN01000012.1_114	PDLC03384	MTase_II_00170	MTase_II	1e-175	1.2e-175	0.976	0.995	114257	115399	-	114	131
	92-1191	2	NZ_ALLN01000012.1	RM_type_II	NZ_ALLN01000012.1_115	PDLC03384	MTase_II_00170	MTase_II	8.6e-170	1.1e-169	0.788	0.984	115399	116814	-	115	131
	92-1191	3	NZ_ALLN01000040.1	RM_type_II	NZ_ALLN01000040.1_38	PDLC03294	MTase_II_00080	MTase_II	7.5e-109	8.6e-109	0.954	0.985	38633	39487	+	38	44
	92-1191	3	NZ_ALLN01000040.1	RM_type_II	NZ_ALLN01000040.1_39	PDLC03371	MTase_II_00157	MTase_II	7e-113	7.7e-113	0.977	0.977	39513	40283	+	39	44
	92-1191	3	NZ_ALLN01000040.1	RM_type_II	NZ_ALLN01000040.1_40	PDLC03548	REase_II_00150	REase_II	1.8e-119	2e-119	0.99	0.986	40270	41136	+	40	44
	92-1191	4	NZ_ALLN01000067.1	RM_type_I	NZ_ALLN01000067.1_2	PDLC03048	REase_I_00009	REase_I	4.4e-155	8.6e-155	0.83	0.938	1817	5161	+	2	14
	92-1191	4	NZ_ALLN01000067.1	RM_type_I	NZ_ALLN01000067.1_4	PDLC03124	Specificity_I_00073	Specificity_I	4.3e-65	1.3e-64	0.992	0.99	6845	8008	+	4	14
	92-1191	4	NZ_ALLN01000067.1	RM_type_I	NZ_ALLN01000067.1_5	PDLC03022	MTase_I_00005	MTase_I	1.1e-173	2.3e-173	0.891	0.559	8866	10461	+	5	14
	92-1191	5	NZ_ALLN01000111.1	RM_type_II	NZ_ALLN01000111.1_1	PDLC03551	REase_II_00153	REase_II	5.9e-138	6.7e-138	0.961	0.968	651	1505	+	1	3
	92-1191	5	NZ_ALLN01000111.1	RM_type_II	NZ_ALLN01000111.1_2	PDLC03297	MTase_II_00083	MTase_II	6.5e-143	7.5e-143	0.982	0.985	1492	2475	+	2	3
	92-1191	6	NZ_ALLN01000133.1	hachiman_type_I	NZ_ALLN01000133.1_7	PDLC00180	HamB1_00007	HamB1	2.9e-206	3.4e-206	0.977	0.951	6964	9024	-	7	13
	92-1191	6	NZ_ALLN01000133.1	hachiman_type_I	NZ_ALLN01000133.1_8	PDLC00150	HamA1_00001	HamA1	1.2e-107	1.4e-107	0.955	0.952	9025	9954	-	8	13
	92-1191	7	NZ_ALLN01000133.1	RM_type_II	NZ_ALLN01000133.1_9	PDLC03488	REase_II_00090	REase_II	6e-178	7.3e-178	0.967	0.937	9964	11217	-	9	13
	92-1191	7	NZ_ALLN01000133.1	RM_type_II	NZ_ALLN01000133.1_11	PDLC03277	MTase_II_00063	MTase_II	0	0	0.99	0.987	11737	14238	-	11	13
	92-1191	8	NZ_ALLN01000163.1	DMS_other	NZ_ALLN01000163.1_78	PDLC03022	MTase_I_00005	MTase_I	6.3e-185	8.3e-185	0.926	0.561	79736	81325	-	78	81
	92-1191	8	NZ_ALLN01000163.1	DMS_other	NZ_ALLN01000163.1_81	PDLC03078	Specificity_I_00027	Specificity_I	1.3e-47	1e-46	0.991	0.563	82656	83339	-	81	81
90	93A	1	NZ_ALLQ01000031.1	tmn	NZ_ALLQ01000031.1_28	PDLC02220	Tmn_00001	Tmn	7.5e-65	7.5e-65	0.72	0.724	29659	33417	+	28	32
	93A	2	NZ_ALLQ01000044.1	DMS_other	NZ_ALLQ01000044.1_34	PDLC03593	Specificity_II_00004	Specificity_II	4.1e-25	1.8e-24	0.908	0.946	33441	34682	-	34	43
	93A	3	NZ_ALLQ01000044.1	RM_type_IIG	NZ_ALLQ01000044.1_35	PDLC03616	REase_MTase_IIG_00021	REase_MTase_IIG	3.2e-223	4.2e-223	0.979	0.985	34625	36649	-	35	43
	93A	4	NZ_ALLQ01000060.1	AVAST_type_II	NZ_ALLQ01000060.1_27	PDLC02162	Avs2_00002	Avs2	4.4e-129	5.4e-129	0.972	0.598	33391	36039	-	27	27
	93A	5	NZ_ALLQ01000077.1	DMS_other	NZ_ALLQ01000077.1_8	PDLC03164	Specificity_I_00113	Specificity_I	1.4e-60	1.8e-60	0.946	0.589	5417	6193	-	8	10
	93A	5	NZ_ALLQ01000077.1	DMS_other	NZ_ALLQ01000077.1_9	PDLC03033	MTase_I_00016	MTase_I	2.1e-259	2.4e-259	0.985	0.993	6186	7802	-	9	10
	93A	6	NZ_ALLQ01000148.1	DMS_other	NZ_ALLQ01000148.1_2	PDLC03072	Specificity_I_00021	Specificity_I	2.8e-76	2.3e-74	0.986	0.958	1588	2895	-	2	7
	93A	6	NZ_ALLQ01000148.1	DMS_other	NZ_ALLQ01000148.1_3	PDLC03029	MTase_I_00012	MTase_I	3.7e-215	4.2e-215	0.972	0.991	2888	4993	-	3	7
	93A	7	NZ_ALLQ01000150.1	RM_type_I	NZ_ALLQ01000150.1_53	PDLC03048	REase_I_00009	REase_I	1.3e-139	1.1e-138	0.843	0.872	52673	55879	+	53	62
	93A	7	NZ_ALLQ01000150.1	RM_type_I	NZ_ALLQ01000150.1_54	PDLC03124	Specificity_I_00073	Specificity_I	4.4e-99	5.2e-99	0.988	0.993	55987	57234	+	54	62
	93A	7	NZ_ALLQ01000150.1	RM_type_I	NZ_ALLQ01000150.1_57	PDLC03022	MTase_I_00005	MTase_I	3.1e-185	4.1e-185	0.926	0.561	58595	60184	+	57	62
	93A	8	NZ_ALLQ01000168.1	ietAS	NZ_ALLQ01000168.1_13	PDLC02197	IetS_00001	IetS	3.2e-62	6.1e-62	0.636	0.676	11114	13339	-	13	31
	93A	8	NZ_ALLQ01000168.1	ietAS	NZ_ALLQ01000168.1_14	PDLC02196	IetA_00002	IetA	3.5e-40	2.8e-38	0.983	0.976	13345	14388	-	14	31
91	161_00P5	1	NZ_ALKX01000004.1	AbiE	NZ_ALKX01000004.1_3	PDLC02225	AbiEi_WP_047105540.1	AbiEi	5e-57	5.4e-57	0.955	0.934	3877	4470	+	3	118
	161_00P5	1	NZ_ALKX01000004.1	AbiE	NZ_ALKX01000004.1_4	PDLC02288	AbiEii_WP_110023304.1	AbiEii	9.4e-92	1e-91	0.982	0.908	4467	5309	+	4	118
	161_00P5	2	NZ_ALKX01000004.1	thoeris_type_I	NZ_ALKX01000004.1_34	PDLC00425	ThsB1_00009	ThsB1	7.8e-188	8.7e-188	0.992	0.982	40176	41324	+	34	118
	161_00P5	2	NZ_ALKX01000004.1	thoeris_type_I	NZ_ALKX01000004.1_35	PDLC00407	ThsA1_00001	ThsA1	6.3e-196	7e-196	0.989	0.981	41354	42763	+	35	118
	161_00P5	2	NZ_ALKX01000004.1	thoeris_type_I	NZ_ALKX01000004.1_36	PDLC00438	ThsB1_00022	ThsB1	4.5e-121	5e-121	0.99	0.995	42763	43383	+	36	118
	161_00P5	3	NZ_ALKX01000011.1	RM_type_I	NZ_ALKX01000011.1_71	PDLC03022	MTase_I_00005	MTase_I	0	0	0.994	0.982	65692	68259	+	71	76
	161_00P5	3	NZ_ALKX01000011.1	RM_type_I	NZ_ALKX01000011.1_72	PDLC03124	Specificity_I_00073	Specificity_I	1.6e-93	2e-93	0.976	0.993	68384	69649	+	72	76
	161_00P5	3	NZ_ALKX01000011.1	RM_type_I	NZ_ALKX01000011.1_73	PDLC03048	REase_I_00009	REase_I	1.1e-137	3e-136	0.905	0.909	69682	72807	+	73	76
	161_00P5	4	NZ_ALKX01000018.1	RM_type_II	NZ_ALKX01000018.1_22	PDLC03329	MTase_II_00115	MTase_II	8.2e-209	9.2e-209	0.988	0.971	23408	24673	-	22	27
	161_00P5	4	NZ_ALKX01000018.1	RM_type_II	NZ_ALKX01000018.1_23	PDLC03553	REase_II_00155	REase_II	9.8e-235	1.1e-234	0.996	0.998	24785	26275	+	23	27
	161_00P5	5	NZ_ALKX01000033.1	RM_type_III	NZ_ALKX01000033.1_13	PDLC03634	MTase_III_00003	MTase_III	2.1e-247	2.4e-247	0.928	0.995	11055	13067	+	13	120
	161_00P5	5	NZ_ALKX01000033.1	RM_type_III	NZ_ALKX01000033.1_15	PDLC03647	REase_III_00001	REase_III	4.5e-294	5e-294	0.996	0.996	13512	16610	+	15	120
	161_00P5	7	NZ_ALKX01000080.1	RM_type_II	NZ_ALKX01000080.1_33	PDLC03548	REase_II_00150	REase_II	9.2e-91	1e-90	0.986	0.755	19700	20365	-	33	114
	161_00P5	7	NZ_ALKX01000080.1	RM_type_II	NZ_ALKX01000080.1_35	PDLC03371	MTase_II_00157	MTase_II	1.3e-112	1.4e-112	0.969	0.981	20544	21323	-	35	114
	161_00P5	7	NZ_ALKX01000080.1	RM_type_II	NZ_ALKX01000080.1_36	PDLC03294	MTase_II_00080	MTase_II	4.4e-110	5e-110	0.954	0.985	21349	22203	-	36	114
	161_00P5	6	NZ_ALKX01000080.1	AbiG	NZ_ALKX01000080.1_105	PDLC02332	AbiGii	AbiGii	1.7e-95	1.9e-95	0.963	0.989	95197	96405	-	105	114
	161_00P5	6	NZ_ALKX01000080.1	AbiG	NZ_ALKX01000080.1_106	PDLC02331	AbiGi	AbiGi	9.1e-97	1.1e-96	0.946	0.973	96405	97289	-	106	114
	161_00P5	8	NZ_ALKX01000084.1	AbiQ	NZ_ALKX01000084.1_12	PDLC02352	AbiQ	AbiQ	9.6e-33	1.1e-32	0.959	0.969	9692	10201	+	12	35
	161_00P5	9	NZ_ALKX01000099.1	RM_type_I	NZ_ALKX01000099.1_31	PDLC03022	MTase_I_00005	MTase_I	2.5e-184	3.3e-184	0.925	0.56	31690	33279	-	31	53
	161_00P5	9	NZ_ALKX01000099.1	RM_type_I	NZ_ALKX01000099.1_34	PDLC03078	Specificity_I_00027	Specificity_I	1.7e-99	2.5e-99	0.988	0.995	34640	35890	-	34	53
	161_00P5	9	NZ_ALKX01000099.1	RM_type_I	NZ_ALKX01000099.1_35	PDLC03048	REase_I_00009	REase_I	1.4e-138	1.7e-137	0.841	0.87	35998	39204	-	35	53
92	2524	1	NZ_ALKZ01000019.1	RM_type_III	NZ_ALKZ01000019.1_49	PDLC03635	MTase_III_00004	MTase_III	1.8e-187	1.4e-156	0.804	0.757	48731	50656	+	49	70
	2524	1	NZ_ALKZ01000019.1	RM_type_III	NZ_ALKZ01000019.1_50	PDLC03651	REase_III_00005	REase_III	2.3e-123	2.8e-123	0.969	0.952	50660	53296	+	50	70
	2524	2	NZ_ALKZ01000026.1	AbiD	NZ_ALKZ01000026.1_5	PDLC02344	AbiD	AbiD	4.5e-48	5.9e-48	0.913	0.978	2461	3531	+	5	30
93	2651	1	NZ_ALLA01000005.1	RM_type_I	NZ_ALLA01000005.1_9	PDLC03048	REase_I_00009	REase_I	6.7e-138	7e-137	0.842	0.871	5413	8619	+	9	79
	2651	1	NZ_ALLA01000005.1	RM_type_I	NZ_ALLA01000005.1_11	PDLC03022	MTase_I_00005	MTase_I	3e-183	4e-183	0.926	0.561	9317	10906	+	11	79
	2651	2	NZ_ALLA01000018.1	AbiD	NZ_ALLA01000018.1_23	PDLC02344	AbiD	AbiD	2.5e-21	1e-20	0.929	0.921	11868	12758	+	23	28
	2651	3	NZ_ALLA01000025.1	RM_type_III	NZ_ALLA01000025.1_76	PDLC03635	MTase_III_00004	MTase_III	1.6e-184	4.5e-162	0.859	0.758	72540	74321	+	76	149
	2651	3	NZ_ALLA01000025.1	RM_type_III	NZ_ALLA01000025.1_77	PDLC03651	REase_III_00005	REase_III	1.8e-123	2.1e-123	0.969	0.952	74325	76961	+	77	149
	2651	4	NZ_ALLA01000041.1	RM_type_III	NZ_ALLA01000041.1_11	PDLC03647	REase_III_00001	REase_III	1e-292	1.1e-292	0.996	0.996	8255	11353	-	11	14
	2651	4	NZ_ALLA01000041.1	RM_type_III	NZ_ALLA01000041.1_12	PDLC03634	MTase_III_00003	MTase_III	3.8e-148	4.5e-148	0.986	0.686	11357	12646	-	12	14
	2651	5	NZ_ALLA01000046.1	Paris	NZ_ALLA01000046.1_13	PDLC02983	DUF4435	AriB	8.8e-10	1.9e-09	0.771	0.941	11748	12665	-	13	32
	2651	5	NZ_ALLA01000046.1	Paris	NZ_ALLA01000046.1_14	PDLC02979	AAA_15	AriA	3.9e-17	1.6e-16	0.956	0.997	12658	14007	-	14	32
94	4417	1	NZ_ALLC01000001.1	DRT_other	NZ_ALLC01000001.1_5	PDLC02914	retron_type_I_B1_atpase_toprim_cluster22_2	ATPase-Toprim_I-B	1e-10	2.4e-09	0.941	0.946	2722	4449	-	5	53
	4417	1	NZ_ALLC01000001.1	DRT_other	NZ_ALLC01000001.1_6	PDLC02926	retron_type_VI_hth_cluster2_1	HTH_VI	1.5e-10	1.8e-10	0.679	0.761	4491	4808	-	6	53
	4417	2	NZ_ALLC01000010.1	RM_type_II	NZ_ALLC01000010.1_57	PDLC03553	REase_II_00155	REase_II	3.6e-237	4e-237	0.996	0.998	54527	56017	-	57	88
	4417	2	NZ_ALLC01000010.1	RM_type_II	NZ_ALLC01000010.1_58	PDLC03329	MTase_II_00115	MTase_II	1e-208	1.1e-208	0.993	0.975	56129	57394	+	58	88
	4417	3	NZ_ALLC01000016.1	RM_type_I	NZ_ALLC01000016.1_7	PDLC03022	MTase_I_00005	MTase_I	0	0	0.994	0.982	5650	8217	+	7	30
	4417	3	NZ_ALLC01000016.1	RM_type_I	NZ_ALLC01000016.1_8	PDLC03078	Specificity_I_00027	Specificity_I	3e-68	3.2e-67	0.766	0.73	8342	9523	+	8	30
	4417	3	NZ_ALLC01000016.1	RM_type_I	NZ_ALLC01000016.1_10	PDLC03048	REase_I_00009	REase_I	3.7e-133	2.6e-131	0.889	0.826	9845	12697	+	10	30
	4417	4	NZ_ALLC01000083.1	AbiE	NZ_ALLC01000083.1_3	PDLC02289	AbiEii_WP_007349585.1	AbiEii	3.3e-105	3.6e-105	0.988	0.964	1372	2370	-	3	4
	4417	4	NZ_ALLC01000083.1	AbiE	NZ_ALLC01000083.1_4	PDLC02226	AbiEi_WP_146016717.1	AbiEi	2.1e-67	2.4e-67	0.942	0.955	2373	2996	-	4	4
	4417	5	NZ_ALLC01000091.1	AbiE	NZ_ALLC01000091.1_1	PDLC02288	AbiEii_WP_110023304.1	AbiEii	6.3e-97	6.9e-97	0.968	0.898	137	982	-	1	3
	4417	5	NZ_ALLC01000091.1	AbiE	NZ_ALLC01000091.1_2	PDLC02225	AbiEi_WP_047105540.1	AbiEi	3e-70	3.3e-70	0.99	0.965	979	1569	-	2	3
95	4961	1	NZ_ALLD01000003.1	RM_type_IV	NZ_ALLD01000003.1_24	PDLC03658	mREase_IV_00004	mREase_IV	3.2e-259	4e-259	0.985	0.991	27418	30291	-	24	41
	4961	2	NZ_ALLD01000040.1	RM_type_I	NZ_ALLD01000040.1_12	PDLC03048	REase_I_00009	REase_I	2.4e-139	2.7e-138	0.84	0.869	9426	12632	+	12	57
	4961	2	NZ_ALLD01000040.1	RM_type_I	NZ_ALLD01000040.1_13	PDLC03087	Specificity_I_00036	Specificity_I	3.5e-98	4e-98	0.979	0.981	12740	14017	+	13	57
	4961	2	NZ_ALLD01000040.1	RM_type_I	NZ_ALLD01000040.1_16	PDLC03022	MTase_I_00005	MTase_I	2.4e-185	3.2e-185	0.926	0.561	15315	16904	+	16	57
	4961	3	NZ_ALLD01000069.1	RM_type_II	NZ_ALLD01000069.1_15	PDLC03294	MTase_II_00080	MTase_II	6.4e-109	7.1e-109	0.982	0.985	16453	17283	+	15	48
	4961	3	NZ_ALLD01000069.1	RM_type_II	NZ_ALLD01000069.1_16	PDLC03371	MTase_II_00157	MTase_II	1.8e-112	2e-112	0.977	0.988	17309	18088	+	16	48
	4961	3	NZ_ALLD01000069.1	RM_type_II	NZ_ALLD01000069.1_17	PDLC03548	REase_II_00150	REase_II	3.4e-135	3.8e-135	0.977	0.986	18066	18992	+	17	48
	4961	3	NZ_ALLD01000069.1	RM_type_II	NZ_ALLD01000069.1_18	PDLC03569	REase_II_00171	REase_II	3.1e-143	3.9e-143	0.675	0.995	18992	19897	+	18	48
	4961	4	NZ_ALLD01000070.1	cas_type_II-A	NZ_ALLD01000070.1_53	PDLC01256	cd09643	Cas9	2.2e-179	2.9e-179	0.705	0.992	53293	56661	+	53	79
	4961	4	NZ_ALLD01000070.1	cas_type_II-A	NZ_ALLD01000070.1_54	PDLC02061	Cas1_II_WP_078484493.1	Cas1_II	3.8e-104	4.6e-104	0.961	0.815	56828	57742	+	54	79
	4961	4	NZ_ALLD01000070.1	cas_type_II-A	NZ_ALLD01000070.1_55	PDLC02068	Cas2_II_WP_167337171.1	Cas2_II	3.9e-40	4.2e-40	0.944	0.715	57739	58062	+	55	79
	4961	4	NZ_ALLD01000070.1	cas_type_II-A	NZ_ALLD01000070.1_56	PDLC02120	Csn2_WP_024413352.1	Csn2	3.6e-142	4e-142	0.991	0.994	58059	59105	+	56	79
	4961	5	NZ_ALLD01000070.1	CRISPR_array	CRISPR001	NA	NA	CRISPR_array	NA	6.19	NA	NA	59166	59858	+	56.01	79
96	5428	1	NZ_ALLZ01000012.1	cas_type_II-A	NZ_ALLZ01000012.1_126	PDLC00975	cas9_maka_4_II	Cas9	0	0	0.993	0.997	108718	112863	+	126	148
	5428	1	NZ_ALLZ01000012.1	cas_type_II-A	NZ_ALLZ01000012.1_127	PDLC02061	Cas1_II_WP_078484493.1	Cas1_II	8.7e-105	1.1e-104	0.969	0.8	112863	113729	+	127	148
	5428	1	NZ_ALLZ01000012.1	cas_type_II-A	NZ_ALLZ01000012.1_128	PDLC02068	Cas2_II_WP_167337171.1	Cas2_II	1e-42	1.1e-42	0.962	0.723	113741	114058	+	128	148
	5428	1	NZ_ALLZ01000012.1	cas_type_II-A	NZ_ALLZ01000012.1_129	PDLC02121	Csn2_WP_159082072.1	Csn2	9.4e-100	1.1e-99	0.977	0.995	114060	114725	+	129	148
	5428	2	NZ_ALLZ01000030.1	RM_type_I	NZ_ALLZ01000030.1_16	PDLC03048	REase_I_00009	REase_I	3.2e-139	3.6e-138	0.839	0.868	12127	15333	+	16	52
	5428	2	NZ_ALLZ01000030.1	RM_type_I	NZ_ALLZ01000030.1_18	PDLC03022	MTase_I_00005	MTase_I	9e-185	1.2e-184	0.926	0.561	16094	17683	+	18	52
	5428	3	NZ_ALLZ01000054.1	AbiD	NZ_ALLZ01000054.1_19	PDLC02344	AbiD	AbiD	5.3e-43	6.6e-43	0.923	0.957	23652	24668	-	19	59
97	6407	7	NZ_CP008921.1	tmn	NZ_CP008921.1_338	PDLC02220	Tmn_00001	Tmn	8.6e-50	8.6e-50	0.738	0.612	363101	366385	+	338	2252
	6407	6	NZ_CP008921.1	hachiman_type_I	NZ_CP008921.1_608	PDLC00150	HamA1_00001	HamA1	3.2e-112	3.6e-112	0.99	0.981	669105	670022	+	608	2252
	6407	6	NZ_CP008921.1	hachiman_type_I	NZ_CP008921.1_609	PDLC00180	HamB1_00007	HamB1	4.9e-213	5.4e-213	0.992	0.92	670163	672151	+	609	2252
	6407	1	NZ_CP008921.1	AbiD	NZ_CP008921.1_788	PDLC02344	AbiD	AbiD	4.6e-88	5.1e-88	0.99	0.978	868568	869425	-	788	2252
	6407	5	NZ_CP008921.1	gabija	NZ_CP008921.1_1010	PDLC00148	GajB_00046	GajB	2.3e-46	1.9e-45	0.96	0.954	1070623	1071669	-	1010	2252
	6407	5	NZ_CP008921.1	gabija	NZ_CP008921.1_1011	PDLC00102	GajA_00042	GajA	2.8e-95	3.3e-95	0.989	0.994	1071651	1073240	-	1011	2252
	6407	2	NZ_CP008921.1	AbiD	NZ_CP008921.1_1456	PDLC02344	AbiD	AbiD	7.1e-45	8.5e-45	0.958	0.989	1503207	1504214	+	1456	2252
	6407	4	NZ_CP008921.1	CRISPR_array	CRISPR001	NA	NA	CRISPR_array	NA	6.26	NA	NA	1526064	1526692	-	1479.01	2252
	6407	3	NZ_CP008921.1	cas_type_II-A	NZ_CP008921.1_1480	PDLC02121	Csn2_WP_159082072.1	Csn2	1.5e-100	1.7e-100	0.977	0.995	1526791	1527456	-	1480	2252
	6407	3	NZ_CP008921.1	cas_type_II-A	NZ_CP008921.1_1481	PDLC02068	Cas2_II_WP_167337171.1	Cas2_II	3.1e-42	3.4e-42	0.962	0.723	1527458	1527775	-	1481	2252
	6407	3	NZ_CP008921.1	cas_type_II-A	NZ_CP008921.1_1482	PDLC02061	Cas1_II_WP_078484493.1	Cas1_II	1.4e-105	1.7e-105	0.969	0.8	1527787	1528653	-	1482	2252
	6407	3	NZ_CP008921.1	cas_type_II-A	NZ_CP008921.1_1483	PDLC00975	cas9_maka_4_II	Cas9	0	0	0.993	0.997	1528653	1532798	-	1483	2252
98	8074	1	NZ_ALLF01000008.1	cas_type_II-A	NZ_ALLF01000008.1_53	PDLC01256	cd09643	Cas9	1.9e-178	2.5e-178	0.705	0.992	53293	56661	+	53	56
	8074	1	NZ_ALLF01000008.1	cas_type_II-A	NZ_ALLF01000008.1_54	PDLC02061	Cas1_II_WP_078484493.1	Cas1_II	3.9e-104	4.7e-104	0.961	0.815	56828	57742	+	54	56
	8074	1	NZ_ALLF01000008.1	cas_type_II-A	NZ_ALLF01000008.1_55	PDLC02068	Cas2_II_WP_167337171.1	Cas2_II	4e-40	4.3e-40	0.944	0.715	57739	58062	+	55	56
	8074	1	NZ_ALLF01000008.1	cas_type_II-A	NZ_ALLF01000008.1_56	PDLC02120	Csn2_WP_024413352.1	Csn2	3.6e-142	4e-142	0.991	0.994	58059	59105	+	56	56
	8074	2	NZ_ALLF01000008.1	CRISPR_array	CRISPR001	NA	NA	CRISPR_array	NA	5.86	NA	NA	59166	59399	+	56.01	56
	8074	3	NZ_ALLF01000014.1	RM_type_I	NZ_ALLF01000014.1_3	PDLC03048	REase_I_00009	REase_I	3.6e-139	4.2e-138	0.839	0.868	1729	4935	+	3	47
	8074	3	NZ_ALLF01000014.1	RM_type_I	NZ_ALLF01000014.1_4	PDLC03087	Specificity_I_00036	Specificity_I	3.6e-98	4.1e-98	0.979	0.981	5043	6320	+	4	47
	8074	3	NZ_ALLF01000014.1	RM_type_I	NZ_ALLF01000014.1_7	PDLC03022	MTase_I_00005	MTase_I	7.2e-185	9.5e-185	0.926	0.561	7618	9207	+	7	47
	8074	4	NZ_ALLF01000028.1	RM_type_IV	NZ_ALLF01000028.1_16	PDLC03658	mREase_IV_00004	mREase_IV	1.5e-259	1.9e-259	0.985	0.991	14276	17149	+	16	21
	8074	5	NZ_ALLF01000057.1	RM_type_II	NZ_ALLF01000057.1_19	PDLC03569	REase_II_00171	REase_II	3.1e-143	4e-143	0.675	0.995	17140	18045	-	19	36
	8074	5	NZ_ALLF01000057.1	RM_type_II	NZ_ALLF01000057.1_20	PDLC03548	REase_II_00150	REase_II	3.4e-135	3.8e-135	0.977	0.986	18045	18971	-	20	36
	8074	5	NZ_ALLF01000057.1	RM_type_II	NZ_ALLF01000057.1_21	PDLC03371	MTase_II_00157	MTase_II	1.8e-112	2.1e-112	0.977	0.988	18949	19728	-	21	36
	8074	5	NZ_ALLF01000057.1	RM_type_II	NZ_ALLF01000057.1_22	PDLC03294	MTase_II_00080	MTase_II	6.5e-109	7.3e-109	0.982	0.985	19754	20584	-	22	36
	8074	6	NZ_ALLF01000086.1	gabija	NZ_ALLF01000086.1_42	PDLC00135	GajB_00033	GajB	4e-225	4.5e-225	0.997	0.934	41175	42968	-	42	50
	8074	6	NZ_ALLF01000086.1	gabija	NZ_ALLF01000086.1_43	PDLC00079	GajA_00019	GajA	3.7e-271	4.1e-271	0.996	0.997	42950	45022	-	43	50
	8074	7	NZ_ALLF01000087.1	CRISPR_array	CRISPR002	NA	NA	CRISPR_array	NA	6.19	NA	NA	38568	39329	-	32.01	33
99	8830	1	NZ_ALLH01000008.1	AbiO	NZ_ALLH01000008.1_35	PDLC02350	AbiO	AbiO	2.8e-108	3.5e-108	0.886	0.989	38543	40180	-	35	142
	8830	2	NZ_ALLH01000008.1	Nhi	NZ_ALLH01000008.1_35	PDLC02372	Nhi	Nhi	1e-115	1.3e-115	0.89	0.994	38543	40180	-	35	142
	8830	3	NZ_ALLH01000011.1	RM_type_II	NZ_ALLH01000011.1_8	PDLC03297	MTase_II_00083	MTase_II	1.1e-84	5.3e-84	0.847	0.867	3555	4691	+	8	11
	8830	3	NZ_ALLH01000011.1	RM_type_II	NZ_ALLH01000011.1_9	PDLC03418	REase_II_00020	REase_II	3.3e-80	3.7e-80	0.974	0.978	4695	5858	+	9	11
	8830	5	NZ_ALLH01000040.1	CRISPR_array	CRISPR001	NA	NA	CRISPR_array	NA	6.23	NA	NA	17958	19905	-	19.01	206
	8830	4	NZ_ALLH01000040.1	cas_type_II-A	NZ_ALLH01000040.1_20	PDLC02120	Csn2_WP_024413352.1	Csn2	3.8e-142	4.3e-142	0.991	0.994	19966	21012	-	20	206
	8830	4	NZ_ALLH01000040.1	cas_type_II-A	NZ_ALLH01000040.1_21	PDLC02068	Cas2_II_WP_167337171.1	Cas2_II	4.2e-40	4.5e-40	0.944	0.715	21009	21332	-	21	206
	8830	4	NZ_ALLH01000040.1	cas_type_II-A	NZ_ALLH01000040.1_22	PDLC02061	Cas1_II_WP_078484493.1	Cas1_II	4.1e-104	5e-104	0.961	0.815	21329	22243	-	22	206
	8830	4	NZ_ALLH01000040.1	cas_type_II-A	NZ_ALLH01000040.1_23	PDLC01256	cd09643	Cas9	6.6e-101	9.8e-101	0.547	0.496	22410	24590	-	23	206
	8830	4	NZ_ALLH01000040.1	cas_type_II-A	NZ_ALLH01000040.1_24	PDLC00973	cas_Csn1	Cas9	7.8e-76	9.8e-76	0.949	0.502	24551	25777	-	24	206
	8830	6	NZ_ALLH01000040.1	RM_type_II	NZ_ALLH01000040.1_51	PDLC03430	REase_II_00032	REase_II	2.3e-107	2.6e-107	0.991	0.997	52428	53411	-	51	206
	8830	6	NZ_ALLH01000040.1	RM_type_II	NZ_ALLH01000040.1_52	PDLC03378	MTase_II_00164	MTase_II	6.9e-95	6.9e-95	0.847	0.959	53524	54759	+	52	206
	8830	7	NZ_ALLH01000042.1	RM_type_I	NZ_ALLH01000042.1_95	PDLC03022	MTase_I_00005	MTase_I	4.1e-185	5.4e-185	0.926	0.561	88517	90106	-	95	125
	8830	7	NZ_ALLH01000042.1	RM_type_I	NZ_ALLH01000042.1_98	PDLC03185	Specificity_I_00134	Specificity_I	2.6e-80	7.2e-80	0.988	0.995	91437	92687	-	98	125
	8830	7	NZ_ALLH01000042.1	RM_type_I	NZ_ALLH01000042.1_99	PDLC03048	REase_I_00009	REase_I	2.2e-139	2.2e-138	0.846	0.875	92795	96001	-	99	125
	8830	8	NZ_ALLH01000048.1	AbiD	NZ_ALLH01000048.1_204	PDLC02344	AbiD	AbiD	1.4e-59	1.7e-59	0.874	0.986	202739	203806	-	204	339
	8830	9	NZ_ALLH01000048.1	AbiE	NZ_ALLH01000048.1_219	PDLC02289	AbiEii_WP_007349585.1	AbiEii	5.3e-105	5.9e-105	0.988	0.964	222873	223871	-	219	339
	8830	9	NZ_ALLH01000048.1	AbiE	NZ_ALLH01000048.1_220	PDLC02226	AbiEi_WP_146016717.1	AbiEi	4.5e-69	5.1e-69	0.942	0.955	223874	224497	-	220	339
100	11538	1	NZ_ALKS01000009.1	cas_type_II-A	NZ_ALKS01000009.1_12	PDLC00975	cas9_maka_4_II	Cas9	0	0	0.993	0.997	11233	15378	+	12	15
	11538	1	NZ_ALKS01000009.1	cas_type_II-A	NZ_ALKS01000009.1_13	PDLC02061	Cas1_II_WP_078484493.1	Cas1_II	1.3e-105	1.6e-105	0.969	0.8	15378	16244	+	13	15
	11538	1	NZ_ALKS01000009.1	cas_type_II-A	NZ_ALKS01000009.1_14	PDLC02068	Cas2_II_WP_167337171.1	Cas2_II	3e-42	3.2e-42	0.962	0.723	16256	16573	+	14	15
	11538	1	NZ_ALKS01000009.1	cas_type_II-A	NZ_ALKS01000009.1_15	PDLC02121	Csn2_WP_159082072.1	Csn2	1.4e-100	1.6e-100	0.977	0.995	16575	17240	+	15	15
	11538	2	NZ_ALKS01000014.1	AbiD	NZ_ALKS01000014.1_3	PDLC02344	AbiD	AbiD	1.2e-28	1.6e-28	0.884	0.946	3890	4900	+	3	7
	11538	3	NZ_ALKS01000020.1	tmn	NZ_ALKS01000020.1_49	PDLC02220	Tmn_00001	Tmn	7.7e-50	7.7e-50	0.738	0.612	51747	55031	-	49	61
	11538	4	NZ_ALKS01000022.1	gabija	NZ_ALKS01000022.1_131	PDLC00148	GajB_00046	GajB	2.3e-46	2e-45	0.96	0.954	127093	128139	-	131	152
	11538	4	NZ_ALKS01000022.1	gabija	NZ_ALKS01000022.1_132	PDLC00102	GajA_00042	GajA	2.6e-95	3.1e-95	0.989	0.994	128121	129710	-	132	152
	11538	5	NZ_ALKS01000037.1	hachiman_type_I	NZ_ALKS01000037.1_22	PDLC00150	HamA1_00001	HamA1	1.7e-112	2.1e-112	0.938	0.981	24047	25015	+	22	30
	11538	5	NZ_ALKS01000037.1	hachiman_type_I	NZ_ALKS01000037.1_23	PDLC00180	HamB1_00007	HamB1	5.9e-214	6.6e-214	0.994	0.928	25138	27144	+	23	30
101	11611	1	NZ_ALKR01000006.1	RM_type_III	NZ_ALKR01000006.1_2	PDLC03647	REase_III_00001	REase_III	6e-295	6.7e-295	0.996	0.996	343	3441	-	2	69
	11611	1	NZ_ALKR01000006.1	RM_type_III	NZ_ALKR01000006.1_3	PDLC03634	MTase_III_00003	MTase_III	1.1e-148	1.3e-148	0.986	0.686	3445	4734	-	3	69
	11611	2	NZ_ALKR01000010.1	AbiE	NZ_ALKR01000010.1_107	PDLC02288	AbiEii_WP_110023304.1	AbiEii	1.7e-96	1.8e-96	0.968	0.898	107379	108224	-	107	134
	11611	2	NZ_ALKR01000010.1	AbiE	NZ_ALKR01000010.1_108	PDLC02225	AbiEi_WP_047105540.1	AbiEi	4.9e-69	5.5e-69	0.99	0.965	108221	108811	-	108	134
	11611	3	NZ_ALKR01000011.1	DMS_other	NZ_ALKR01000011.1_214	PDLC03068	Specificity_I_00017	Specificity_I	1.3e-121	1.5e-121	0.983	0.98	213888	215147	-	214	224
	11611	3	NZ_ALKR01000011.1	DMS_other	NZ_ALKR01000011.1_216	PDLC03020	MTase_I_00003	MTase_I	1.8e-16	2.5e-16	0.714	0.544	215816	216781	-	216	224
	11611	4	NZ_ALKR01000014.1	RM_type_I	NZ_ALKR01000014.1_2	PDLC03021	MTase_I_00004	MTase_I	6.6e-178	7.4e-178	0.992	0.996	732	2195	-	2	51
	11611	4	NZ_ALKR01000014.1	RM_type_I	NZ_ALKR01000014.1_3	PDLC03049	REase_I_00010	REase_I	0	0	0.735	0.7	2208	4532	-	3	51
	11611	5	NZ_ALKR01000026.1	RM_type_I	NZ_ALKR01000026.1_40	PDLC03048	REase_I_00009	REase_I	2.5e-139	2.5e-138	0.842	0.871	41247	44453	+	40	170
	11611	5	NZ_ALKR01000026.1	RM_type_I	NZ_ALKR01000026.1_41	PDLC03064	Specificity_I_00013	Specificity_I	1.5e-70	9.5e-70	0.995	0.956	44561	45766	+	41	170
	11611	5	NZ_ALKR01000026.1	RM_type_I	NZ_ALKR01000026.1_42	PDLC03022	MTase_I_00005	MTase_I	2.4e-184	3.1e-184	0.926	0.561	45811	47400	+	42	170
	11611	6	NZ_ALKR01000030.1	tmn	NZ_ALKR01000030.1_31	PDLC02220	Tmn_00001	Tmn	6.9e-68	6.9e-68	0.772	0.811	27235	31287	+	31	63
102	13730	1	NZ_ALKU01000002.1	AbiD	NZ_ALKU01000002.1_104	PDLC02344	AbiD	AbiD	6.6e-46	7.7e-46	0.928	0.946	107870	108832	+	104	214
	13730	2	NZ_ALKU01000005.1	DMS_other	NZ_ALKU01000005.1_9	PDLC03020	MTase_I_00003	MTase_I	1.7e-16	2.4e-16	0.714	0.544	11308	12273	+	9	63
	13730	2	NZ_ALKU01000005.1	DMS_other	NZ_ALKU01000005.1_11	PDLC03068	Specificity_I_00017	Specificity_I	1.3e-121	1.4e-121	0.983	0.98	12942	14201	+	11	63
	13730	3	NZ_ALKU01000015.1	RM_type_I	NZ_ALKU01000015.1_80	PDLC03022	MTase_I_00005	MTase_I	7.5e-185	9.9e-185	0.926	0.561	74831	76420	-	80	121
	13730	3	NZ_ALKU01000015.1	RM_type_I	NZ_ALKU01000015.1_81	PDLC03064	Specificity_I_00013	Specificity_I	1.5e-70	9e-70	0.995	0.956	76465	77670	-	81	121
	13730	3	NZ_ALKU01000015.1	RM_type_I	NZ_ALKU01000015.1_82	PDLC03048	REase_I_00009	REase_I	2.4e-139	2.4e-138	0.842	0.871	77778	80984	-	82	121
	13730	4	NZ_ALKU01000019.1	RM_type_I	NZ_ALKU01000019.1_23	PDLC03076	Specificity_I_00025	Specificity_I	1.3e-59	1.5e-59	0.979	0.826	20590	21879	+	23	45
	13730	4	NZ_ALKU01000019.1	RM_type_I	NZ_ALKU01000019.1_24	PDLC03076	Specificity_I_00025	Specificity_I	1.7e-102	4.3e-102	0.992	0.994	21833	23401	-	24	45
	13730	4	NZ_ALKU01000019.1	RM_type_I	NZ_ALKU01000019.1_25	PDLC03021	MTase_I_00004	MTase_I	3.5e-178	4e-178	0.992	0.996	23401	24864	-	25	45
	13730	4	NZ_ALKU01000019.1	RM_type_I	NZ_ALKU01000019.1_26	PDLC03049	REase_I_00010	REase_I	0	0	0.735	0.7	24877	27201	-	26	45
	13730	5	NZ_ALKU01000021.1	tmn	NZ_ALKU01000021.1_5	PDLC02220	Tmn_00001	Tmn	7.3e-68	7.3e-68	0.772	0.811	2423	6475	+	5	37
	13730	6	NZ_ALKU01000029.1	RM_type_III	NZ_ALKU01000029.1_37	PDLC03634	MTase_III_00003	MTase_III	6.9e-148	8.2e-148	0.986	0.686	34511	35800	+	37	39
	13730	6	NZ_ALKU01000029.1	RM_type_III	NZ_ALKU01000029.1_38	PDLC03647	REase_III_00001	REase_III	5.7e-295	6.4e-295	0.996	0.996	35804	38902	+	38	39
103	14636	1	NZ_ALKV01000003.1	AbiD	NZ_ALKV01000003.1_1	PDLC02344	AbiD	AbiD	7.1e-46	8.3e-46	0.928	0.946	233	1195	+	1	158
	14636	2	NZ_ALKV01000003.1	cbass_type_II	NZ_ALKV01000003.1_107	PDLC00701	Effector_00039	Effector	5.9e-173	6.6e-173	0.989	0.996	113835	114689	-	107	158
	14636	2	NZ_ALKV01000003.1	cbass_type_II	NZ_ALKV01000003.1_108	PDLC00887	JAB_00001	JAB	1.2e-58	1.3e-58	0.981	0.969	114696	115160	-	108	158
	14636	2	NZ_ALKV01000003.1	cbass_type_II	NZ_ALKV01000003.1_109	PDLC00846	E1E2_00022	E1-E2	0	0	0.995	0.998	115138	116904	-	109	158
	14636	2	NZ_ALKV01000003.1	cbass_type_II	NZ_ALKV01000003.1_110	PDLC00795	Cyclase_00035	Cyclase	7.2e-114	8e-114	0.991	0.994	116913	117935	-	110	158
	14636	3	NZ_ALKV01000004.1	hachiman_type_I	NZ_ALKV01000004.1_43	PDLC00171	HamA1_00022	HamA1	3.1e-11	4.4e-11	0.453	0.476	43573	44493	+	43	66
	14636	3	NZ_ALKV01000004.1	hachiman_type_I	NZ_ALKV01000004.1_44	PDLC00180	HamB1_00007	HamB1	1.6e-99	1.7e-99	0.987	0.946	44474	46537	+	44	66
	14636	4	NZ_ALKV01000012.1	RM_type_I	NZ_ALKV01000012.1_32	PDLC03022	MTase_I_00005	MTase_I	2.4e-185	3.2e-185	0.926	0.561	33199	34788	-	32	59
	14636	4	NZ_ALKV01000012.1	RM_type_I	NZ_ALKV01000012.1_34	PDLC03048	REase_I_00009	REase_I	4.7e-139	4.8e-138	0.842	0.871	35549	38755	-	34	59
	14636	6	NZ_ALKV01000024.1	RM_type_III	NZ_ALKV01000024.1_1	PDLC03634	MTase_III_00003	MTase_III	1.3e-248	1.5e-248	0.947	0.994	2	1972	+	1	21
	14636	6	NZ_ALKV01000024.1	RM_type_III	NZ_ALKV01000024.1_2	PDLC03647	REase_III_00001	REase_III	1e-293	1.1e-293	0.996	0.996	1976	5074	+	2	21
	14636	5	NZ_ALKV01000024.1	RM_type_I	NZ_ALKV01000024.1_13	PDLC03040	REase_I_00001	REase_I	1e-39	3.1e-37	0.586	0.571	14119	17172	+	13	21
	14636	5	NZ_ALKV01000024.1	RM_type_I	NZ_ALKV01000024.1_14	PDLC03033	MTase_I_00016	MTase_I	2.4e-260	2.8e-260	0.985	0.993	17177	18793	+	14	21
	14636	5	NZ_ALKV01000024.1	RM_type_I	NZ_ALKV01000024.1_15	PDLC03068	Specificity_I_00017	Specificity_I	5.2e-97	5.8e-97	0.995	0.985	18786	20051	+	15	21
104	22083	1	NZ_ALKY01000018.1	RM_type_II	NZ_ALKY01000018.1_17	PDLC03378	MTase_II_00164	MTase_II	1.7e-106	1.9e-106	0.991	0.956	10944	11924	+	17	65
	22083	1	NZ_ALKY01000018.1	RM_type_II	NZ_ALKY01000018.1_18	PDLC03385	MTase_II_00171	MTase_II	1.4e-77	1.8e-77	0.959	0.985	11930	12961	+	18	65
	22083	1	NZ_ALKY01000018.1	RM_type_II	NZ_ALKY01000018.1_19	PDLC03529	REase_II_00131	REase_II	4.2e-45	6.1e-45	0.944	0.956	12974	14200	+	19	65
	22083	2	NZ_ALKY01000027.1	RM_type_III	NZ_ALKY01000027.1_50	PDLC03647	REase_III_00001	REase_III	4.6e-294	5.1e-294	0.997	0.997	51427	54525	-	50	52
	22083	2	NZ_ALKY01000027.1	RM_type_III	NZ_ALKY01000027.1_52	PDLC03634	MTase_III_00003	MTase_III	6.2e-217	7.1e-217	0.961	0.995	56071	58080	-	52	52
	22083	3	NZ_ALKY01000028.1	retron_I-C	NZ_ALKY01000028.1_76	PDLC02964	retron_type_I_C2_RT_typeIC2	RT-Toprim_I-C	1.1e-197	2.4e-195	0.982	0.991	76815	78797	-	76	82
	22083	3	NZ_ALKY01000028.1	retron_I-C	NA	-	TypeIC1_IC2	msr-msd	0.002	NA	NA	NA	78823	78965	-	76.011	82
	22083	5	NZ_ALKY01000039.1	CRISPR_array	CRISPR001	NA	NA	CRISPR_array	NA	6.25	NA	NA	99087	103678	-	126.01	207
	22083	4	NZ_ALKY01000039.1	cas_type_II-A	NZ_ALKY01000039.1_130	PDLC01371	cd09758	Csn2	5e-102	5.7e-102	0.973	0.991	103777	104442	-	130	207
	22083	4	NZ_ALKY01000039.1	cas_type_II-A	NZ_ALKY01000039.1_131	PDLC02068	Cas2_II_WP_167337171.1	Cas2_II	2.7e-42	2.9e-42	0.962	0.723	104444	104761	-	131	207
	22083	4	NZ_ALKY01000039.1	cas_type_II-A	NZ_ALKY01000039.1_132	PDLC02061	Cas1_II_WP_078484493.1	Cas1_II	6.3e-106	7.7e-106	0.969	0.8	104773	105639	-	132	207
	22083	4	NZ_ALKY01000039.1	cas_type_II-A	NZ_ALKY01000039.1_133	PDLC00975	cas9_maka_4_II	Cas9	0	0	0.994	0.998	105639	109787	-	133	207
	22083	6	NZ_ALKY01000039.1	RM_type_II	NZ_ALKY01000039.1_161	PDLC03430	REase_II_00032	REase_II	9.2e-108	1.1e-107	0.991	0.997	138413	139396	-	161	207
	22083	6	NZ_ALKY01000039.1	RM_type_II	NZ_ALKY01000039.1_162	PDLC03378	MTase_II_00164	MTase_II	4.3e-95	4.3e-95	0.847	0.959	139510	140745	+	162	207
105	A7	5	NC_017622.1	tmn	NC_017622.1_342	PDLC02220	Tmn_00001	Tmn	6.8e-68	6.8e-68	0.772	0.811	360699	364751	+	342	1946
	A7	4	NC_017622.1	RM_type_III	NC_017622.1_618	PDLC03634	MTase_III_00003	MTase_III	1.1e-148	1.3e-148	0.986	0.686	664564	665853	+	618	1946
	A7	4	NC_017622.1	RM_type_III	NC_017622.1_619	PDLC03647	REase_III_00001	REase_III	5.9e-295	6.6e-295	0.996	0.996	665857	668955	+	619	1946
	A7	1	NC_017622.1	DMS_other	NC_017622.1_631	PDLC03033	MTase_I_00016	MTase_I	4.4e-259	5.1e-259	0.985	0.993	681060	682676	+	631	1946
	A7	1	NC_017622.1	DMS_other	NC_017622.1_632	PDLC03068	Specificity_I_00017	Specificity_I	1.3e-121	1.5e-121	0.983	0.98	682669	683928	+	632	1946
	A7	2	NC_017622.1	RM_type_I	NC_017622.1_1260	PDLC03076	Specificity_I_00025	Specificity_I	1.4e-59	1.6e-59	0.979	0.826	1330526	1331815	+	1260	1946
	A7	2	NC_017622.1	RM_type_I	NC_017622.1_1261	PDLC03076	Specificity_I_00025	Specificity_I	7.7e-103	2.3e-102	0.992	0.994	1331769	1333337	-	1261	1946
	A7	2	NC_017622.1	RM_type_I	NC_017622.1_1262	PDLC03021	MTase_I_00004	MTase_I	6.5e-178	7.3e-178	0.992	0.996	1333337	1334800	-	1262	1946
	A7	2	NC_017622.1	RM_type_I	NC_017622.1_1263	PDLC03049	REase_I_00010	REase_I	0	0	0.735	0.7	1334813	1337137	-	1263	1946
	A7	3	NC_017622.1	RM_type_I	NC_017622.1_1573	PDLC03022	MTase_I_00005	MTase_I	2.3e-184	3.1e-184	0.926	0.561	1626015	1627604	-	1573	1946
	A7	3	NC_017622.1	RM_type_I	NC_017622.1_1574	PDLC03124	Specificity_I_00073	Specificity_I	3.4e-132	1.5e-68	0.409	0.574	1627649	1629451	-	1574	1946
	A7	3	NC_017622.1	RM_type_I	NC_017622.1_1575	PDLC03048	REase_I_00009	REase_I	6.6e-139	7.4e-138	0.839	0.868	1629559	1632765	-	1575	1946
106	CQ1	1	ASBK01001317.1	tmn	ASBK01001317.1_1	PDLC02220	Tmn_00001	Tmn	8.6e-68	8.6e-68	0.784	0.808	1	3978	+	1	1
107	D9	4	NC_017620.1	RM_type_II	NC_017620.1_31	PDLC03294	MTase_II_00080	MTase_II	6.7e-109	7.5e-109	0.982	0.985	40202	41032	+	31	2114
	D9	4	NC_017620.1	RM_type_II	NC_017620.1_32	PDLC03371	MTase_II_00157	MTase_II	1.9e-112	2.1e-112	0.977	0.988	41058	41837	+	32	2114
	D9	4	NC_017620.1	RM_type_II	NC_017620.1_33	PDLC03548	REase_II_00150	REase_II	3.5e-135	4e-135	0.977	0.986	41815	42741	+	33	2114
	D9	4	NC_017620.1	RM_type_II	NC_017620.1_34	PDLC03569	REase_II_00171	REase_II	3.2e-143	4.1e-143	0.675	0.995	42741	43646	+	34	2114
	D9	5	NC_017620.1	RM_type_IV	NC_017620.1_450	PDLC03658	mREase_IV_00004	mREase_IV	1.6e-259	2e-259	0.985	0.991	466526	469399	+	450	2114
	D9	2	NC_017620.1	CRISPR_array	CRISPR001	NA	NA	CRISPR_array	NA	5.65	NA	NA	1451376	1451609	-	1395.01	2114
	D9	1	NC_017620.1	cas_type_II-A	NC_017620.1_1397	PDLC02120	Csn2_WP_024413352.1	Csn2	3.7e-142	4.2e-142	0.991	0.994	1453874	1454920	-	1397	2114
	D9	1	NC_017620.1	cas_type_II-A	NC_017620.1_1398	PDLC02068	Cas2_II_WP_167337171.1	Cas2_II	4.1e-40	4.4e-40	0.944	0.715	1454917	1455240	-	1398	2114
	D9	1	NC_017620.1	cas_type_II-A	NC_017620.1_1399	PDLC02061	Cas1_II_WP_078484493.1	Cas1_II	4e-104	4.9e-104	0.961	0.815	1455237	1456151	-	1399	2114
	D9	1	NC_017620.1	cas_type_II-A	NC_017620.1_1400	PDLC01256	cd09643	Cas9	1.9e-178	2.6e-178	0.705	0.992	1456318	1459686	-	1400	2114
	D9	3	NC_017620.1	RM_type_I	NC_017620.1_1708	PDLC03022	MTase_I_00005	MTase_I	7.4e-185	9.8e-185	0.926	0.561	1759650	1761239	-	1708	2114
	D9	3	NC_017620.1	RM_type_I	NC_017620.1_1712	PDLC03178	Specificity_I_00127	Specificity_I	5.7e-89	6.5e-89	0.995	0.998	1762536	1763813	-	1712	2114
	D9	3	NC_017620.1	RM_type_I	NC_017620.1_1713	PDLC03048	REase_I_00009	REase_I	3.7e-139	4.3e-138	0.839	0.868	1763921	1767127	-	1713	2114
108	GD1	1	ASBG01000390.1	tmn	ASBG01000390.1_1	PDLC02220	Tmn_00001	Tmn	8.6e-68	8.6e-68	0.784	0.808	1	3978	+	1	1
109	GZ1	4	NC_017617.1	tmn	NC_017617.1_338	PDLC02220	Tmn_00001	Tmn	1.3e-69	1.3e-69	0.772	0.811	360732	364784	+	338	1958
	GZ1	3	NC_017617.1	RM_type_III	NC_017617.1_664	PDLC03634	MTase_III_00003	MTase_III	1.1e-148	1.3e-148	0.986	0.686	710519	711808	+	664	1958
	GZ1	3	NC_017617.1	RM_type_III	NC_017617.1_665	PDLC03647	REase_III_00001	REase_III	6e-295	6.7e-295	0.996	0.996	711812	714910	+	665	1958
	GZ1	1	NC_017617.1	RM_type_I	NC_017617.1_1271	PDLC03076	Specificity_I_00025	Specificity_I	1.4e-59	1.6e-59	0.979	0.826	1336854	1338143	+	1271	1958
	GZ1	1	NC_017617.1	RM_type_I	NC_017617.1_1272	PDLC03076	Specificity_I_00025	Specificity_I	7.8e-103	2.3e-102	0.992	0.994	1338097	1339665	-	1272	1958
	GZ1	1	NC_017617.1	RM_type_I	NC_017617.1_1273	PDLC03021	MTase_I_00004	MTase_I	6.6e-178	7.4e-178	0.992	0.996	1339665	1341128	-	1273	1958
	GZ1	1	NC_017617.1	RM_type_I	NC_017617.1_1274	PDLC03049	REase_I_00010	REase_I	0	0	0.735	0.7	1341141	1343465	-	1274	1958
	GZ1	2	NC_017617.1	RM_type_I	NC_017617.1_1584	PDLC03022	MTase_I_00005	MTase_I	2.3e-184	3.1e-184	0.926	0.561	1629917	1631506	-	1584	1958
	GZ1	2	NC_017617.1	RM_type_I	NC_017617.1_1585	PDLC03064	Specificity_I_00013	Specificity_I	1.5e-70	9.4e-70	0.995	0.956	1631551	1632756	-	1585	1958
	GZ1	2	NC_017617.1	RM_type_I	NC_017617.1_1586	PDLC03048	REase_I_00009	REase_I	2.5e-139	2.5e-138	0.842	0.871	1632864	1636070	-	1586	1958
110	GZ2	1	ASBJ01001329.1	tmn	ASBJ01001329.1_1	PDLC02220	Tmn_00001	Tmn	8.6e-68	8.6e-68	0.784	0.808	1	3978	+	1	1
111	JX1	1	ASBH01001130.1	tmn	ASBH01001130.1_1	PDLC02220	Tmn_00001	Tmn	8.5e-68	8.5e-68	0.784	0.808	1	3978	+	1	1
112	JXS1	1	ASBI01001176.1	tmn	ASBI01001176.1_1	PDLC02220	Tmn_00001	Tmn	8.6e-68	8.6e-68	0.784	0.808	1	3978	+	1	1
113	NT77	1	NZ_ALLR01000013.1	tmn	NZ_ALLR01000013.1_5	PDLC02220	Tmn_00001	Tmn	7.4e-65	7.4e-65	0.72	0.724	3963	7721	-	5	7
	NT77	2	NZ_ALLR01000019.1	DMS_other	NZ_ALLR01000019.1_2	PDLC03033	MTase_I_00016	MTase_I	2e-259	2.4e-259	0.985	0.993	983	2599	+	2	10
	NT77	2	NZ_ALLR01000019.1	DMS_other	NZ_ALLR01000019.1_3	PDLC03164	Specificity_I_00113	Specificity_I	1.2e-60	1.5e-60	0.946	0.589	2592	3368	+	3	10
	NT77	5	NZ_ALLR01000030.1	RM_type_II	NZ_ALLR01000030.1_7	PDLC03551	REase_II_00153	REase_II	5.8e-138	6.7e-138	0.961	0.968	6412	7266	+	7	17
	NT77	5	NZ_ALLR01000030.1	RM_type_II	NZ_ALLR01000030.1_8	PDLC03297	MTase_II_00083	MTase_II	6.5e-143	7.5e-143	0.982	0.985	7253	8236	+	8	17
	NT77	3	NZ_ALLR01000030.1	AbiZ	NZ_ALLR01000030.1_9	PDLC02354	AbiZ	AbiZ	4.8e-45	7e-45	0.823	0.854	8251	9537	+	9	17
	NT77	4	NZ_ALLR01000030.1	DMS_other	NZ_ALLR01000030.1_11	PDLC02861	DpdF_00007	DpdF	2.4e-20	3.8e-20	0.911	0.542	11357	12439	-	11	17
	NT77	6	NZ_ALLR01000032.1	AbiD	NZ_ALLR01000032.1_2	PDLC02344	AbiD	AbiD	1.5e-59	1.8e-59	0.874	0.986	579	1646	-	2	20
	NT77	7	NZ_ALLR01000032.1	AbiE	NZ_ALLR01000032.1_17	PDLC02225	AbiEi_WP_047105540.1	AbiEi	5.4e-69	6e-69	0.99	0.965	22505	23095	+	17	20
	NT77	7	NZ_ALLR01000032.1	AbiE	NZ_ALLR01000032.1_18	PDLC02288	AbiEii_WP_110023304.1	AbiEii	1e-96	1.1e-96	0.968	0.898	23092	23937	+	18	20
	NT77	8	NZ_ALLR01000058.1	RM_type_IIG	NZ_ALLR01000058.1_9	PDLC03616	REase_MTase_IIG_00021	REase_MTase_IIG	3.1e-223	4.2e-223	0.979	0.985	15890	17914	+	9	61
	NT77	9	NZ_ALLR01000067.1	RM_type_III	NZ_ALLR01000067.1_8	PDLC03647	REase_III_00001	REase_III	5.4e-293	6.1e-293	0.996	0.996	6776	9874	-	8	9
	NT77	9	NZ_ALLR01000067.1	RM_type_III	NZ_ALLR01000067.1_9	PDLC03634	MTase_III_00003	MTase_III	1.5e-248	1.8e-248	0.944	0.994	9878	11854	-	9	9
	NT77	11	NZ_ALLR01000115.1	RM_type_I	NZ_ALLR01000115.1_11	PDLC03022	MTase_I_00005	MTase_I	3.2e-129	3.9e-129	0.925	0.564	13502	15058	+	11	59
	NT77	11	NZ_ALLR01000115.1	RM_type_I	NZ_ALLR01000115.1_14	PDLC03077	Specificity_I_00026	Specificity_I	1.2e-85	1.6e-85	0.949	0.966	16197	17378	+	14	59
	NT77	10	NZ_ALLR01000115.1	PrrC	NZ_ALLR01000115.1_16	PDLC02360	PrrC	PrrC	1.4e-137	1.5e-137	0.986	0.887	17976	19079	+	16	59
	NT77	11	NZ_ALLR01000115.1	RM_type_I	NZ_ALLR01000115.1_17	PDLC03048	REase_I_00009	REase_I	0	0	0.965	0.994	19082	22180	+	17	59
114	R61	2	NZ_AEYY01000017.1	RM_type_I	NZ_AEYY01000017.1_9	PDLC03022	MTase_I_00005	MTase_I	3.1e-174	8.8e-174	0.891	0.559	8943	10538	-	9	57
	R61	2	NZ_AEYY01000017.1	RM_type_I	NZ_AEYY01000017.1_11	PDLC03078	Specificity_I_00027	Specificity_I	5.4e-80	1.1e-79	0.987	0.993	10962	12128	-	11	57
	R61	2	NZ_AEYY01000017.1	RM_type_I	NZ_AEYY01000017.1_13	PDLC03048	REase_I_00009	REase_I	5.4e-156	9.7e-156	0.83	0.938	13163	16507	-	13	57
	R61	1	NZ_AEYY01000017.1	gabija	NZ_AEYY01000017.1_32	PDLC00148	GajB_00046	GajB	2e-41	5.3e-41	0.942	0.932	36430	37506	-	32	57
	R61	1	NZ_AEYY01000017.1	gabija	NZ_AEYY01000017.1_33	PDLC00102	GajA_00042	GajA	2.1e-45	2.4e-45	0.977	0.395	37491	38132	-	33	57
	R61	1	NZ_AEYY01000017.1	gabija	NZ_AEYY01000017.1_34	PDLC00102	GajA_00042	GajA	9.8e-28	1.1e-27	0.835	0.414	38261	39040	-	34	57
	R61	3	NZ_AEYY01000026.1	RM_type_II	NZ_AEYY01000026.1_70	PDLC03330	MTase_II_00116	MTase_II	8.3e-127	9.7e-127	0.961	0.742	67134	68135	+	70	97
	R61	3	NZ_AEYY01000026.1	RM_type_II	NZ_AEYY01000026.1_71	PDLC03470	REase_II_00072	REase_II	1.2e-27	2.6e-27	0.911	0.921	68136	68945	+	71	97
	R61	5	NZ_AEYY01000034.1	RM_type_IIG	NZ_AEYY01000034.1_5	PDLC03616	REase_MTase_IIG_00021	REase_MTase_IIG	4.6e-222	6.3e-222	0.979	0.985	3831	5855	+	5	22
	R61	4	NZ_AEYY01000034.1	DMS_other	NZ_AEYY01000034.1_6	PDLC03591	Specificity_II_00002	Specificity_II	3.3e-23	2e-13	0.435	0.516	5798	7003	+	6	22
	R61	6	NZ_AEYY01000040.1	RM_type_II	NZ_AEYY01000040.1_46	PDLC03294	MTase_II_00080	MTase_II	3.6e-108	4e-108	0.982	0.985	52974	53804	+	46	165
	R61	6	NZ_AEYY01000040.1	RM_type_II	NZ_AEYY01000040.1_47	PDLC03371	MTase_II_00157	MTase_II	2.1e-112	2.4e-112	0.977	0.988	53830	54609	+	47	165
	R61	6	NZ_AEYY01000040.1	RM_type_II	NZ_AEYY01000040.1_48	PDLC03548	REase_II_00150	REase_II	7e-135	7.9e-135	0.977	0.986	54587	55513	+	48	165
	R61	6	NZ_AEYY01000040.1	RM_type_II	NZ_AEYY01000040.1_49	PDLC03548	REase_II_00150	REase_II	5.8e-138	6.5e-138	0.964	0.99	55513	56418	+	49	165
	R61	8	NZ_AEYY01000041.1	RM_type_II	NZ_AEYY01000041.1_280	PDLC03294	MTase_II_00080	MTase_II	4.6e-110	5.3e-110	0.954	0.985	272669	273523	+	280	489
	R61	8	NZ_AEYY01000041.1	RM_type_II	NZ_AEYY01000041.1_281	PDLC03371	MTase_II_00157	MTase_II	7.6e-113	8.3e-113	0.977	0.977	273549	274319	+	281	489
	R61	8	NZ_AEYY01000041.1	RM_type_II	NZ_AEYY01000041.1_282	PDLC03548	REase_II_00150	REase_II	2.9e-120	3.2e-120	0.99	0.986	274306	275172	+	282	489
	R61	7	NZ_AEYY01000041.1	RM_type_I	NZ_AEYY01000041.1_316	PDLC03048	REase_I_00009	REase_I	2.7e-139	2.9e-138	0.842	0.871	307372	310578	+	316	489
	R61	7	NZ_AEYY01000041.1	RM_type_I	NZ_AEYY01000041.1_317	PDLC03078	Specificity_I_00027	Specificity_I	3.3e-84	1e-83	0.988	0.995	310686	311930	+	317	489
	R61	7	NZ_AEYY01000041.1	RM_type_I	NZ_AEYY01000041.1_320	PDLC03022	MTase_I_00005	MTase_I	6.4e-185	8.4e-185	0.926	0.561	313243	314832	+	320	489
	R61	9	NZ_AEYY01000044.1	RM_type_III	NZ_AEYY01000044.1_180	PDLC03634	MTase_III_00003	MTase_III	1.4e-208	1.8e-208	0.992	0.942	200314	202083	+	180	225
	R61	9	NZ_AEYY01000044.1	RM_type_III	NZ_AEYY01000044.1_182	PDLC03647	REase_III_00001	REase_III	9.5e-294	1.1e-293	0.996	0.996	202989	206087	+	182	225
	R61	10	NZ_AEYY01000049.1	AbiD	NZ_AEYY01000049.1_81	PDLC02344	AbiD	AbiD	6e-60	7e-60	0.874	0.986	77221	78288	-	81	119
	R61	11	NZ_AEYY01000049.1	AbiE	NZ_AEYY01000049.1_99	PDLC02288	AbiEii_WP_110023304.1	AbiEii	1.3e-91	1.4e-91	0.982	0.908	97727	98569	-	99	119
	R61	11	NZ_AEYY01000049.1	AbiE	NZ_AEYY01000049.1_100	PDLC02225	AbiEi_WP_047105540.1	AbiEi	1.2e-58	1.3e-58	0.96	0.939	98566	99159	-	100	119
	R61	12	NZ_AEYY01000050.1	RM_type_II	NZ_AEYY01000050.1_5	PDLC03446	REase_II_00048	REase_II	2.7e-07	1.8e-06	0.489	0.937	3630	5213	-	5	15
	R61	12	NZ_AEYY01000050.1	RM_type_II	NZ_AEYY01000050.1_6	PDLC03272	MTase_II_00058	MTase_II	3.5e-121	4.2e-121	0.798	0.803	5281	6513	-	6	15
	R61	13	NZ_AEYY01000051.1	AbiE	NZ_AEYY01000051.1_6	PDLC02237	AbiEi_WP_069019759.1	AbiEi	1.3e-08	1.7e-08	0.604	0.656	5506	6489	-	6	24
	R61	13	NZ_AEYY01000051.1	AbiE	NZ_AEYY01000051.1_7	PDLC02306	AbiEii_WP_084590683.1	AbiEii	4.8e-17	1.1e-15	0.689	0.664	6690	7586	+	7	24
115	R735	1	NZ_ALLS01000002.1	RM_type_I	NZ_ALLS01000002.1_42	PDLC03022	MTase_I_00005	MTase_I	7.4e-185	9.8e-185	0.926	0.561	40921	42510	-	42	83
	R735	1	NZ_ALLS01000002.1	RM_type_I	NZ_ALLS01000002.1_43	PDLC03064	Specificity_I_00013	Specificity_I	1.4e-70	8.9e-70	0.995	0.956	42555	43760	-	43	83
	R735	1	NZ_ALLS01000002.1	RM_type_I	NZ_ALLS01000002.1_44	PDLC03048	REase_I_00009	REase_I	2.4e-139	2.4e-138	0.842	0.871	43868	47074	-	44	83
	R735	2	NZ_ALLS01000018.1	DMS_other	NZ_ALLS01000018.1_9	PDLC03020	MTase_I_00003	MTase_I	1.7e-16	2.4e-16	0.714	0.544	11234	12199	+	9	282
	R735	2	NZ_ALLS01000018.1	DMS_other	NZ_ALLS01000018.1_11	PDLC03068	Specificity_I_00017	Specificity_I	1.2e-121	1.4e-121	0.983	0.98	12868	14127	+	11	282
	R735	3	NZ_ALLS01000021.1	RM_type_I	NZ_ALLS01000021.1_23	PDLC03076	Specificity_I_00025	Specificity_I	1.3e-59	1.5e-59	0.979	0.826	20589	21878	+	23	45
	R735	3	NZ_ALLS01000021.1	RM_type_I	NZ_ALLS01000021.1_24	PDLC03076	Specificity_I_00025	Specificity_I	7.4e-103	2.2e-102	0.992	0.994	21832	23400	-	24	45
	R735	3	NZ_ALLS01000021.1	RM_type_I	NZ_ALLS01000021.1_25	PDLC03021	MTase_I_00004	MTase_I	3.5e-178	3.9e-178	0.992	0.996	23400	24863	-	25	45
	R735	3	NZ_ALLS01000021.1	RM_type_I	NZ_ALLS01000021.1_26	PDLC03049	REase_I_00010	REase_I	0	0	0.735	0.7	24876	27200	-	26	45
	R735	4	NZ_ALLS01000024.1	tmn	NZ_ALLS01000024.1_30	PDLC02220	Tmn_00001	Tmn	7.2e-68	7.2e-68	0.772	0.811	27135	31187	+	30	81
116	RC1	1	NZ_ALLT01000003.1	RM_type_I	NZ_ALLT01000003.1_8	PDLC03068	Specificity_I_00017	Specificity_I	5.6e-97	6.3e-97	0.995	0.985	5553	6818	-	8	22
	RC1	1	NZ_ALLT01000003.1	RM_type_I	NZ_ALLT01000003.1_9	PDLC03033	MTase_I_00016	MTase_I	2.6e-260	3e-260	0.985	0.993	6811	8427	-	9	22
	RC1	1	NZ_ALLT01000003.1	RM_type_I	NZ_ALLT01000003.1_10	PDLC03040	REase_I_00001	REase_I	2.5e-38	7.4e-36	0.586	0.571	8432	11485	-	10	22
	RC1	2	NZ_ALLT01000003.1	RM_type_III	NZ_ALLT01000003.1_21	PDLC03647	REase_III_00001	REase_III	9e-294	1e-293	0.996	0.996	20530	23628	-	21	22
	RC1	2	NZ_ALLT01000003.1	RM_type_III	NZ_ALLT01000003.1_22	PDLC03634	MTase_III_00003	MTase_III	3.6e-248	4.1e-248	0.951	0.994	23632	25593	-	22	22
	RC1	3	NZ_ALLT01000019.1	RM_type_I	NZ_ALLT01000019.1_67	PDLC03048	REase_I_00009	REase_I	5.1e-139	5.2e-138	0.842	0.871	67872	71078	+	67	159
	RC1	3	NZ_ALLT01000019.1	RM_type_I	NZ_ALLT01000019.1_69	PDLC03022	MTase_I_00005	MTase_I	2.6e-185	3.5e-185	0.926	0.561	71839	73428	+	69	159
	RC1	4	NZ_ALLT01000020.1	AbiD	NZ_ALLT01000020.1_2	PDLC02344	AbiD	AbiD	7.7e-46	9e-46	0.928	0.946	590	1552	+	2	33
	RC1	5	NZ_ALLT01000021.1	cbass_type_II	NZ_ALLT01000021.1_99	PDLC00701	Effector_00039	Effector	6.4e-173	7.2e-173	0.989	0.996	110347	111201	-	99	113
	RC1	5	NZ_ALLT01000021.1	cbass_type_II	NZ_ALLT01000021.1_100	PDLC00887	JAB_00001	JAB	1.3e-58	1.4e-58	0.981	0.969	111208	111672	-	100	113
	RC1	5	NZ_ALLT01000021.1	cbass_type_II	NZ_ALLT01000021.1_101	PDLC00846	E1E2_00022	E1-E2	0	0	0.995	0.998	111650	113416	-	101	113
	RC1	5	NZ_ALLT01000021.1	cbass_type_II	NZ_ALLT01000021.1_102	PDLC00795	Cyclase_00035	Cyclase	7.8e-114	8.7e-114	0.991	0.994	113425	114447	-	102	113
	RC1	6	NZ_ALLT01000036.1	hachiman_type_I	NZ_ALLT01000036.1_19	PDLC00180	HamB1_00007	HamB1	1.5e-99	1.7e-99	0.987	0.946	17068	19131	-	19	62
	RC1	6	NZ_ALLT01000036.1	hachiman_type_I	NZ_ALLT01000036.1_20	PDLC00171	HamA1_00022	HamA1	3.4e-11	4.8e-11	0.453	0.476	19112	20032	-	20	62
	RC1	7	NZ_ALLT01000054.1	AbiE	NZ_ALLT01000054.1_2	PDLC02288	AbiEii_WP_110023304.1	AbiEii	6.3e-97	6.9e-97	0.968	0.898	1255	2100	-	2	4
	RC1	7	NZ_ALLT01000054.1	AbiE	NZ_ALLT01000054.1_3	PDLC02225	AbiEi_WP_047105540.1	AbiEi	8.8e-70	9.7e-70	0.99	0.965	2097	2687	-	3	4
117	S33	2	NZ_ASAQ01000005.1	CRISPR_array	CRISPR001	NA	NA	CRISPR_array	NA	6.19	NA	NA	28888	31240	-	26.01	65
	S33	1	NZ_ASAQ01000005.1	cas_type_II-A	NZ_ASAQ01000005.1_28	PDLC02120	Csn2_WP_024413352.1	Csn2	4e-149	4.5e-149	0.991	0.994	31302	32348	-	28	65
	S33	1	NZ_ASAQ01000005.1	cas_type_II-A	NZ_ASAQ01000005.1_29	PDLC02068	Cas2_II_WP_167337171.1	Cas2_II	1.4e-40	1.5e-40	0.944	0.715	32345	32668	-	29	65
	S33	1	NZ_ASAQ01000005.1	cas_type_II-A	NZ_ASAQ01000005.1_30	PDLC02061	Cas1_II_WP_078484493.1	Cas1_II	7.1e-104	7.8e-104	0.961	0.815	32665	33579	-	30	65
	S33	1	NZ_ASAQ01000005.1	cas_type_II-A	NZ_ASAQ01000005.1_31	PDLC00973	cas_Csn1	Cas9	9.7e-183	1.3e-182	0.687	0.973	33744	37121	-	31	65
	S33	3	NZ_ASAQ01000008.1	RM_type_II	NZ_ASAQ01000008.1_25	PDLC03330	MTase_II_00116	MTase_II	2.2e-130	2.6e-130	0.961	0.742	23678	24679	+	25	79
	S33	3	NZ_ASAQ01000008.1	RM_type_II	NZ_ASAQ01000008.1_26	PDLC03470	REase_II_00072	REase_II	1.2e-27	3e-27	0.933	0.944	24680	25489	+	26	79
	S33	4	NZ_ASAQ01000042.1	kiwa	NZ_ASAQ01000042.1_3	PDLC00227	KwaB_00006	KwaB	1.2e-175	1.3e-175	0.994	0.997	5560	6531	+	3	9
	S33	4	NZ_ASAQ01000042.1	kiwa	NZ_ASAQ01000042.1_4	PDLC00217	KwaA_00011	KwaA	5.5e-77	6e-77	0.985	0.979	6533	7117	+	4	9
118	SC5	1	ASBA01001261.1	tmn	ASBA01001261.1_1	PDLC02220	Tmn_00001	Tmn	8.6e-68	8.6e-68	0.784	0.808	1	3978	+	1	1
119	SC112	1	ASBA01001261.1	tmn	ASBA01001261.1_1	PDLC02220	Tmn_00001	Tmn	8.6e-68	8.6e-68	0.784	0.808	1	3978	+	1	1
120	SC149	1	ASAS01001347.1	tmn	ASAS01001347.1_1	PDLC02220	Tmn_00001	Tmn	8.6e-68	8.6e-68	0.784	0.808	1	3978	+	1	1
121	SC218	1	ASAX01000030.1	tmn	ASAX01000030.1_1	PDLC02220	Tmn_00001	Tmn	6.3e-68	6.3e-68	0.772	0.811	1	4053	+	1	1
122	SC220	1	ASAY01001308.1	tmn	ASAY01001308.1_1	PDLC02220	Tmn_00001	Tmn	8.6e-68	8.6e-68	0.784	0.808	1	3978	+	1	1
123	SC333	1	ASBF01001240.1	tmn	ASBF01001240.1_1	PDLC02220	Tmn_00001	Tmn	8.6e-68	8.6e-68	0.784	0.808	1	3978	+	1	1
124	ST3	3	NC_015433.1	RM_type_II	NC_015433.1_32	PDLC03294	MTase_II_00080	MTase_II	6.2e-109	6.9e-109	0.982	0.985	41903	42733	+	32	1955
	ST3	3	NC_015433.1	RM_type_II	NC_015433.1_33	PDLC03371	MTase_II_00157	MTase_II	1.8e-112	2e-112	0.977	0.988	42759	43538	+	33	1955
	ST3	3	NC_015433.1	RM_type_II	NC_015433.1_34	PDLC03548	REase_II_00150	REase_II	3.3e-135	3.7e-135	0.977	0.986	43516	44442	+	34	1955
	ST3	3	NC_015433.1	RM_type_II	NC_015433.1_35	PDLC03569	REase_II_00171	REase_II	3e-143	3.8e-143	0.675	0.995	44442	45347	+	35	1955
	ST3	4	NC_015433.1	RM_type_IV	NC_015433.1_459	PDLC03658	mREase_IV_00004	mREase_IV	3.1e-259	3.9e-259	0.985	0.991	474004	476877	+	459	1955
	ST3	1	NC_015433.1	cas_type_II-A	NC_015433.1_1261	PDLC02120	Csn2_WP_024413352.1	Csn2	3.5e-142	3.9e-142	0.991	0.994	1321428	1322474	-	1261	1955
	ST3	1	NC_015433.1	cas_type_II-A	NC_015433.1_1262	PDLC02068	Cas2_II_WP_167337171.1	Cas2_II	3.8e-40	4.1e-40	0.944	0.715	1322471	1322794	-	1262	1955
	ST3	1	NC_015433.1	cas_type_II-A	NC_015433.1_1263	PDLC02061	Cas1_II_WP_078484493.1	Cas1_II	3.7e-104	4.5e-104	0.961	0.815	1322791	1323705	-	1263	1955
	ST3	1	NC_015433.1	cas_type_II-A	NC_015433.1_1264	PDLC01256	cd09643	Cas9	2.1e-179	2.8e-179	0.705	0.992	1323872	1327240	-	1264	1955
	ST3	2	NC_015433.1	RM_type_I	NC_015433.1_1560	PDLC03022	MTase_I_00005	MTase_I	2.3e-185	3.1e-185	0.926	0.561	1611467	1613056	-	1560	1955
	ST3	2	NC_015433.1	RM_type_I	NC_015433.1_1561	PDLC03124	Specificity_I_00073	Specificity_I	1.3e-67	2e-67	0.953	0.564	1613072	1613830	-	1561	1955
	ST3	2	NC_015433.1	RM_type_I	NC_015433.1_1562	PDLC03048	REase_I_00009	REase_I	2.3e-139	2.6e-138	0.84	0.869	1613938	1617144	-	1562	1955
125	TL13	2	NC_021213.1	RM_type_I	NC_021213.1_210	PDLC03029	MTase_I_00012	MTase_I	1.2e-214	1.4e-214	0.972	0.991	218832	220937	+	210	1956
	TL13	2	NC_021213.1	RM_type_I	NC_021213.1_211	PDLC03073	Specificity_I_00022	Specificity_I	1.6e-88	3.9e-80	0.926	0.915	220930	222219	+	211	1956
	TL13	2	NC_021213.1	RM_type_I	NC_021213.1_215	PDLC03040	REase_I_00001	REase_I	1e-34	1.3e-34	0.689	0.637	226582	229551	+	215	1956
	TL13	1	NC_021213.1	mza	NC_021213.1_449	PDLC02204	MzaB_00001	MzaB	2e-70	2.3e-70	0.909	0.896	490651	492102	+	449	1956
	TL13	1	NC_021213.1	mza	NC_021213.1_450	PDLC02205	MzaC_00001	MzaC	3.9e-96	7.3e-96	0.701	0.689	492095	494716	+	450	1956
	TL13	1	NC_021213.1	mza	NC_021213.1_451	PDLC02206	MzaD_00001	MzaD	1e-07	1.3e-07	0.574	0.439	494716	495525	+	451	1956
	TL13	1	NC_021213.1	mza	NC_021213.1_452	PDLC02207	MzaE_00001	MzaE	2.1e-66	2.6e-66	0.643	0.741	495617	497689	+	452	1956
	TL13	3	NC_021213.1	RM_type_II	NC_021213.1_1643	PDLC03420	REase_II_00022	REase_II	2.3e-92	2.6e-92	0.984	0.968	1701121	1702041	-	1643	1956
	TL13	3	NC_021213.1	RM_type_II	NC_021213.1_1644	PDLC03227	MTase_II_00013	MTase_II	1.9e-109	2.2e-109	0.984	0.978	1702041	1703531	-	1644	1956
126	YB51	4	NC_022516.1	RM_type_II	NC_022516.1_33	PDLC03294	MTase_II_00080	MTase_II	6.3e-109	7e-109	0.982	0.985	41904	42734	+	33	1979
	YB51	4	NC_022516.1	RM_type_II	NC_022516.1_34	PDLC03371	MTase_II_00157	MTase_II	1.8e-112	2e-112	0.977	0.988	42760	43539	+	34	1979
	YB51	4	NC_022516.1	RM_type_II	NC_022516.1_35	PDLC03548	REase_II_00150	REase_II	3.3e-135	3.7e-135	0.977	0.986	43517	44443	+	35	1979
	YB51	4	NC_022516.1	RM_type_II	NC_022516.1_36	PDLC03569	REase_II_00171	REase_II	3e-143	3.8e-143	0.675	0.995	44443	45348	+	36	1979
	YB51	5	NC_022516.1	RM_type_IV	NC_022516.1_474	PDLC03658	mREase_IV_00004	mREase_IV	3.2e-259	3.9e-259	0.985	0.991	481793	484666	+	474	1979
	YB51	2	NC_022516.1	CRISPR_array	CRISPR001	NA	NA	CRISPR_array	NA	6.19	NA	NA	1324796	1325489	-	1275.01	1979
	YB51	1	NC_022516.1	cas_type_II-A	NC_022516.1_1276	PDLC02120	Csn2_WP_024413352.1	Csn2	3.5e-142	3.9e-142	0.991	0.994	1325550	1326596	-	1276	1979
	YB51	1	NC_022516.1	cas_type_II-A	NC_022516.1_1277	PDLC02068	Cas2_II_WP_167337171.1	Cas2_II	3.9e-40	4.1e-40	0.944	0.715	1326593	1326916	-	1277	1979
	YB51	1	NC_022516.1	cas_type_II-A	NC_022516.1_1278	PDLC02061	Cas1_II_WP_078484493.1	Cas1_II	3.7e-104	4.6e-104	0.961	0.815	1326913	1327827	-	1278	1979
	YB51	1	NC_022516.1	cas_type_II-A	NC_022516.1_1279	PDLC01256	cd09643	Cas9	2.1e-179	2.8e-179	0.705	0.992	1327994	1331362	-	1279	1979
	YB51	3	NC_022516.1	RM_type_I	NC_022516.1_1573	PDLC03022	MTase_I_00005	MTase_I	2.4e-185	3.1e-185	0.926	0.561	1615590	1617179	-	1573	1979
	YB51	3	NC_022516.1	RM_type_I	NC_022516.1_1576	PDLC03087	Specificity_I_00036	Specificity_I	3.5e-98	3.9e-98	0.979	0.981	1618477	1619754	-	1576	1979
	YB51	3	NC_022516.1	RM_type_I	NC_022516.1_1577	PDLC03048	REase_I_00009	REase_I	2.4e-139	2.6e-138	0.84	0.869	1619862	1623068	-	1577	1979
127	YS10	1	NZ_ALMA01000011.1	DMS_other	NZ_ALMA01000011.1_31	PDLC03022	MTase_I_00005	MTase_I	1.5e-184	2e-184	0.926	0.561	32271	33860	-	31	34
	YS10	1	NZ_ALMA01000011.1	DMS_other	NZ_ALMA01000011.1_34	PDLC03185	Specificity_I_00134	Specificity_I	9.2e-67	1e-66	0.992	0.603	35191	35970	-	34	34
	YS10	2	NZ_ALMA01000017.1	RM_type_II	NZ_ALMA01000017.1_4	PDLC03418	REase_II_00020	REase_II	3.6e-80	4e-80	0.974	0.978	4657	5820	-	4	21
	YS10	2	NZ_ALMA01000017.1	RM_type_II	NZ_ALMA01000017.1_5	PDLC03297	MTase_II_00083	MTase_II	1.2e-84	5.5e-84	0.847	0.867	5824	6960	-	5	21
	YS10	3	NZ_ALMA01000040.1	AbiE	NZ_ALMA01000040.1_51	PDLC02225	AbiEi_WP_047105540.1	AbiEi	1.7e-58	1.8e-58	0.955	0.934	48961	49554	+	51	103
	YS10	3	NZ_ALMA01000040.1	AbiE	NZ_ALMA01000040.1_52	PDLC02288	AbiEii_WP_110023304.1	AbiEii	7.8e-91	8.6e-91	0.982	0.908	49551	50393	+	52	103
	YS10	4	NZ_ALMA01000043.1	RM_type_I	NZ_ALMA01000043.1_2	PDLC03076	Specificity_I_00025	Specificity_I	8.2e-135	9.2e-135	0.996	0.996	1034	2563	-	2	4
	YS10	4	NZ_ALMA01000043.1	RM_type_I	NZ_ALMA01000043.1_3	PDLC03021	MTase_I_00004	MTase_I	4.2e-178	4.7e-178	0.992	0.996	2563	4026	-	3	4
	YS10	4	NZ_ALMA01000043.1	RM_type_I	NZ_ALMA01000043.1_4	PDLC03050	REase_I_00011	REase_I	1.8e-47	3.7e-47	0.333	0.845	4039	5730	-	4	4
	YS10	5	NZ_ALMA01000053.1	RM_type_II	NZ_ALMA01000053.1_113	PDLC03553	REase_II_00155	REase_II	1e-235	1.1e-235	0.996	0.998	124573	126063	-	113	141
	YS10	5	NZ_ALMA01000053.1	RM_type_II	NZ_ALMA01000053.1_114	PDLC03329	MTase_II_00115	MTase_II	2.8e-209	3.1e-209	0.993	0.975	126175	127440	+	114	141
	YS10	6	NZ_ALMA01000054.1	RM_type_III	NZ_ALMA01000054.1_73	PDLC03647	REase_III_00001	REase_III	3.6e-296	4e-296	0.996	0.996	84966	88064	-	73	74
	YS10	6	NZ_ALMA01000054.1	RM_type_III	NZ_ALMA01000054.1_74	PDLC03634	MTase_III_00003	MTase_III	1.6e-210	2.8e-210	0.913	0.995	88068	90071	-	74	74
128	YS12	1	NZ_ALMB01000005.1	AbiE	NZ_ALMB01000005.1_17	PDLC02225	AbiEi_WP_047105540.1	AbiEi	2e-58	2.2e-58	0.955	0.934	13489	14082	+	17	19
	YS12	1	NZ_ALMB01000005.1	AbiE	NZ_ALMB01000005.1_18	PDLC02288	AbiEii_WP_110023304.1	AbiEii	2e-92	2.2e-92	0.982	0.908	14079	14921	+	18	19
	YS12	2	NZ_ALMB01000011.1	DMS_other	NZ_ALMB01000011.1_35	PDLC03068	Specificity_I_00017	Specificity_I	1.4e-121	1.6e-121	0.983	0.98	37139	38398	-	35	49
	YS12	2	NZ_ALMB01000011.1	DMS_other	NZ_ALMB01000011.1_36	PDLC03033	MTase_I_00016	MTase_I	9.9e-261	1.1e-260	0.985	0.993	38391	40007	-	36	49
	YS12	3	NZ_ALMB01000011.1	RM_type_III	NZ_ALMB01000011.1_48	PDLC03647	REase_III_00001	REase_III	1.7e-289	1.9e-289	0.996	0.996	52339	55431	-	48	49
	YS12	3	NZ_ALMB01000011.1	RM_type_III	NZ_ALMB01000011.1_49	PDLC03634	MTase_III_00003	MTase_III	8.9e-248	1e-247	0.953	0.994	55435	57393	-	49	49
	YS12	4	NZ_ALMB01000012.1	gabija	NZ_ALMB01000012.1_92	PDLC00103	GajB_00001	GajB	7.3e-226	8.2e-226	0.993	0.99	88499	90313	-	92	107
	YS12	4	NZ_ALMB01000012.1	gabija	NZ_ALMB01000012.1_93	PDLC00061	GajA_00001	GajA	0	0	0.991	0.995	90300	92360	-	93	107
	YS12	5	NZ_ALMB01000044.1	RM_type_I	NZ_ALMB01000044.1_83	PDLC03019	MTase_I_00002	MTase_I	9.4e-207	1.1e-206	0.982	0.539	86664	88169	+	83	124
	YS12	5	NZ_ALMB01000044.1	RM_type_I	NZ_ALMB01000044.1_87	PDLC03068	Specificity_I_00017	Specificity_I	1.1e-62	1.3e-61	0.992	0.985	90326	91486	+	87	124
	YS12	6	NZ_ALMB01000044.1	thoeris_type_I	NZ_ALMB01000044.1_88	PDLC00413	ThsA1_00007	ThsA1	2.6e-115	2.9e-115	0.986	0.975	91543	92370	+	88	124
	YS12	6	NZ_ALMB01000044.1	thoeris_type_I	NZ_ALMB01000044.1_89	PDLC00429	ThsB1_00013	ThsB1	1.9e-85	2.1e-85	0.988	0.994	92370	92870	+	89	124
	YS12	5	NZ_ALMB01000044.1	RM_type_I	NZ_ALMB01000044.1_90	PDLC03040	REase_I_00001	REase_I	5.7e-299	6.4e-299	0.992	0.986	92900	95908	+	90	124
	YS12	7	NZ_ALMB01000047.1	RM_type_I	NZ_ALMB01000047.1_26	PDLC03048	REase_I_00009	REase_I	2.6e-139	2.6e-138	0.842	0.871	23217	26423	+	26	71
	YS12	7	NZ_ALMB01000047.1	RM_type_I	NZ_ALMB01000047.1_28	PDLC03022	MTase_I_00005	MTase_I	8.1e-185	1.1e-184	0.926	0.561	27184	28773	+	28	71
	YS12	8	NZ_ALMB01000049.1	RM_type_I	NZ_ALMB01000049.1_2	PDLC03021	MTase_I_00004	MTase_I	5.1e-178	5.7e-178	0.992	0.996	744	2207	-	2	80
	YS12	8	NZ_ALMB01000049.1	RM_type_I	NZ_ALMB01000049.1_3	PDLC03049	REase_I_00010	REase_I	0	0	0.729	0.694	2220	4544	-	3	80
129	YS17	1	NZ_ALME01000029.1	ietAS	NZ_ALME01000029.1_19	PDLC02196	IetA_00002	IetA	3.5e-40	2.7e-38	0.983	0.976	13967	15010	+	19	66
	YS17	1	NZ_ALME01000029.1	ietAS	NZ_ALME01000029.1_20	PDLC02197	IetS_00001	IetS	8.9e-62	1.8e-61	0.636	0.676	15016	17241	+	20	66
	YS17	2	NZ_ALME01000034.1	DMS_other	NZ_ALME01000034.1_44	PDLC03029	MTase_I_00012	MTase_I	2.8e-215	3.3e-215	0.97	0.989	46436	48541	+	44	57
	YS17	2	NZ_ALME01000034.1	DMS_other	NZ_ALME01000034.1_45	PDLC03090	Specificity_I_00039	Specificity_I	1.3e-114	7.7e-63	0.62	0.615	48534	49820	+	45	57
	YS17	3	NZ_ALME01000037.1	RM_type_I	NZ_ALME01000037.1_2	PDLC03021	MTase_I_00004	MTase_I	2.2e-178	2.5e-178	0.992	0.996	264	1727	-	2	6
	YS17	3	NZ_ALME01000037.1	RM_type_I	NZ_ALME01000037.1_3	PDLC03049	REase_I_00010	REase_I	0	0	0.739	0.701	1740	4064	-	3	6
	YS17	4	NZ_ALME01000042.1	RM_type_III	NZ_ALME01000042.1_1	PDLC03634	MTase_III_00003	MTase_III	5.3e-223	6e-223	0.989	0.995	1	1863	+	1	113
	YS17	4	NZ_ALME01000042.1	RM_type_III	NZ_ALME01000042.1_2	PDLC03647	REase_III_00001	REase_III	2.1e-293	2.4e-293	0.996	0.996	1867	4965	+	2	113
	YS17	5	NZ_ALME01000044.1	AbiE	NZ_ALME01000044.1_48	PDLC02225	AbiEi_WP_047105540.1	AbiEi	3.1e-57	3.3e-57	0.955	0.934	47040	47633	+	48	72
	YS17	5	NZ_ALME01000044.1	AbiE	NZ_ALME01000044.1_49	PDLC02288	AbiEii_WP_110023304.1	AbiEii	1.5e-91	1.6e-91	0.982	0.908	47630	48472	+	49	72
	YS17	6	NZ_ALME01000050.1	DMS_other	NZ_ALME01000050.1_37	PDLC03068	Specificity_I_00017	Specificity_I	2.3e-121	2.9e-121	0.974	0.983	42535	43809	-	37	39
	YS17	6	NZ_ALME01000050.1	DMS_other	NZ_ALME01000050.1_38	PDLC03033	MTase_I_00016	MTase_I	2e-260	2.2e-260	0.985	0.993	43802	45418	-	38	39
	YS17	7	NZ_ALME01000055.1	retron_I-C	NZ_ALME01000055.1_71	PDLC02964	retron_type_I_C2_RT_typeIC2	RT-Toprim_I-C	1.7e-232	1.9e-232	0.988	0.996	47981	49759	-	71	86
130	YS35	1	NZ_ALMN01000018.1	RM_type_III	NZ_ALMN01000018.1_78	PDLC03634	MTase_III_00003	MTase_III	5.2e-151	5.8e-151	0.994	0.773	76727	78151	+	78	113
	YS35	1	NZ_ALMN01000018.1	RM_type_III	NZ_ALMN01000018.1_79	PDLC03647	REase_III_00001	REase_III	6.8e-293	7.7e-293	0.996	0.996	78155	81253	+	79	113
	YS35	2	NZ_ALMN01000023.1	retron_III-A	NZ_ALMN01000023.1_2	PDLC02946	retron_III-A5	RT_III-A	2.7e-88	3.3e-88	0.974	0.894	356	1291	-	2	17
	YS35	2	NZ_ALMN01000023.1	retron_III-A	NZ_ALMN01000023.1_3	PDLC02935	retron_type_III_A5_prtase_various_cluster	PRTase_III-A	5.1e-40	5.1e-40	0.707	0.893	1517	2890	-	3	17
	YS35	3	NZ_ALMN01000068.1	cbass_type_I	NZ_ALMN01000068.1_34	PDLC00796	Cyclase_00036	Cyclase	6.3e-153	7.2e-153	0.977	0.993	36584	37906	-	34	98
	YS35	3	NZ_ALMN01000068.1	cbass_type_I	NZ_ALMN01000068.1_35	PDLC00690	Effector_00028	Effector	1.6e-95	1.8e-95	0.989	0.995	37908	38471	-	35	98
	YS35	4	NZ_ALMN01000068.1	DMS_other	NZ_ALMN01000068.1_36	PDLC03651	REase_III_00005	REase_III	2.1e-123	2.7e-123	0.969	0.952	38477	41113	-	36	98
	YS35	4	NZ_ALMN01000068.1	DMS_other	NZ_ALMN01000068.1_37	PDLC03339	MTase_II_00125	MTase_II	1.8e-42	3.1e-42	0.498	0.684	41117	42856	-	37	98
	YS35	5	NZ_ALMN01000068.1	RM_type_II	NZ_ALMN01000068.1_66	PDLC03430	REase_II_00032	REase_II	1e-107	1.2e-107	0.991	0.997	70224	71207	-	66	98
	YS35	5	NZ_ALMN01000068.1	RM_type_II	NZ_ALMN01000068.1_67	PDLC03378	MTase_II_00164	MTase_II	1.3e-94	1.3e-94	0.847	0.959	71320	72555	+	67	98
131	YS49	1	NZ_ALMT01000005.1	tmn	NZ_ALMT01000005.1_28	PDLC02220	Tmn_00001	Tmn	6e-64	1.5e-63	0.931	0.688	26261	28987	+	28	28
	YS49	2	NZ_ALMT01000016.1	RM_type_I	NZ_ALMT01000016.1_11	PDLC03022	MTase_I_00005	MTase_I	5.2e-175	1.1e-174	0.889	0.558	11188	12783	-	11	16
	YS49	2	NZ_ALMT01000016.1	RM_type_I	NZ_ALMT01000016.1_12	PDLC03185	Specificity_I_00134	Specificity_I	1.4e-81	2.2e-74	0.753	0.725	13290	14453	-	12	16
	YS49	2	NZ_ALMT01000016.1	RM_type_I	NZ_ALMT01000016.1_14	PDLC03048	REase_I_00009	REase_I	4e-155	7.3e-155	0.83	0.938	15488	18832	-	14	16
	YS49	3	NZ_ALMT01000017.1	DMS_other	NZ_ALMT01000017.1_22	PDLC03234	MTase_II_00020	MTase_II	1.6e-101	2.1e-101	0.985	0.968	20927	22090	+	22	30
	YS49	4	NZ_ALMT01000017.1	RM_type_II	NZ_ALMT01000017.1_25	PDLC03329	MTase_II_00115	MTase_II	1.2e-208	1.4e-208	0.993	0.975	25273	26538	-	25	30
	YS49	4	NZ_ALMT01000017.1	RM_type_II	NZ_ALMT01000017.1_26	PDLC03553	REase_II_00155	REase_II	5.2e-235	5.9e-235	0.996	0.998	26650	28140	+	26	30
	YS49	5	NZ_ALMT01000025.1	CRISPR_array	CRISPR001	NA	NA	CRISPR_array	NA	2.52	NA	NA	22	267	-	1.01	18
	YS49	6	NZ_ALMT01000053.1	AbiD	NZ_ALMT01000053.1_15	PDLC02344	AbiD	AbiD	1.6e-59	1.9e-59	0.874	0.986	13407	14474	-	15	20
	YS49	7	NZ_ALMT01000056.1	RM_type_I	NZ_ALMT01000056.1_1	PDLC03022	MTase_I_00005	MTase_I	5.5e-185	7.3e-185	0.926	0.561	101	1690	-	1	8
	YS49	7	NZ_ALMT01000056.1	RM_type_I	NZ_ALMT01000056.1_4	PDLC03124	Specificity_I_00073	Specificity_I	1.3e-92	1.6e-92	0.988	0.993	3021	4235	-	4	8
	YS49	7	NZ_ALMT01000056.1	RM_type_I	NZ_ALMT01000056.1_5	PDLC03048	REase_I_00009	REase_I	5.8e-139	5.5e-138	0.841	0.87	4343	7549	-	5	8
	YS49	8	NZ_ALMT01000063.1	CRISPR_array	CRISPR002	NA	NA	CRISPR_array	NA	2.64	NA	NA	4468	4924	-	7.01	7
	YS49	9	NZ_ALMT01000087.1	AbiE	NZ_ALMT01000087.1_17	PDLC02289	AbiEii_WP_007349585.1	AbiEii	1.4e-105	1.5e-105	0.988	0.964	21180	22178	-	17	28
	YS49	9	NZ_ALMT01000087.1	AbiE	NZ_ALMT01000087.1_18	PDLC02226	AbiEi_WP_146016717.1	AbiEi	2e-67	2.3e-67	0.975	0.955	22181	22783	-	18	28
	YS49	10	NZ_ALMT01000125.1	RM_type_III	NZ_ALMT01000125.1_1	PDLC03634	MTase_III_00003	MTase_III	2.3e-211	2.6e-211	0.994	0.989	2	1969	+	1	28
	YS49	10	NZ_ALMT01000125.1	RM_type_III	NZ_ALMT01000125.1_3	PDLC03647	REase_III_00001	REase_III	2.4e-294	2.7e-294	0.996	0.996	2413	5511	+	3	28
132	YS66	1	NZ_ALNC01000003.1	AbiE	NZ_ALNC01000003.1_44	PDLC02288	AbiEii_WP_110023304.1	AbiEii	8.9e-97	9.7e-97	0.968	0.898	45530	46375	-	44	182
	YS66	1	NZ_ALNC01000003.1	AbiE	NZ_ALNC01000003.1_45	PDLC02225	AbiEi_WP_047105540.1	AbiEi	4.8e-69	5.3e-69	0.99	0.965	46372	46962	-	45	182
	YS66	2	NZ_ALNC01000029.1	RM_type_IV	NZ_ALNC01000029.1_21	PDLC03658	mREase_IV_00004	mREase_IV	1.5e-261	1.9e-261	0.985	0.991	19619	22492	+	21	66
	YS66	4	NZ_ALNC01000031.1	CRISPR_array	CRISPR001	NA	NA	CRISPR_array	NA	8.98	NA	NA	13036	13516	-	14.01	243
	YS66	3	NZ_ALNC01000031.1	cas_type_I-C	NZ_ALNC01000031.1_15	PDLC01751	Cas2c_WP_035173219.1	Cas2c	5.6e-43	6e-43	0.949	0.968	13662	13955	-	15	243
	YS66	3	NZ_ALNC01000031.1	cas_type_I-C	NZ_ALNC01000031.1_16	PDLC00923	cas1_DVULG	Cas1c	2.6e-144	2.9e-144	0.985	0.994	13966	14991	-	16	243
	YS66	3	NZ_ALNC01000031.1	cas_type_I-C	NZ_ALNC01000031.1_17	PDLC01773	Cas4c_WP_149685095.1	Cas4c	5.4e-86	6.6e-86	0.969	0.865	14988	15659	-	17	243
	YS66	3	NZ_ALNC01000031.1	cas_type_I-C	NZ_ALNC01000031.1_18	PDLC01302	cd09689	Cas7c	3.3e-110	3.7e-110	0.965	0.992	15661	16512	-	18	243
	YS66	3	NZ_ALNC01000031.1	cas_type_I-C	NZ_ALNC01000031.1_19	PDLC00970	cas_Csd1	Cas8c	2.7e-117	3.1e-117	0.978	0.988	16516	18417	-	19	243
	YS66	3	NZ_ALNC01000031.1	cas_type_I-C	NZ_ALNC01000031.1_20	PDLC00948	cas_Cas5d	Cas5c	5e-86	6e-86	0.817	0.995	18417	19154	-	20	243
	YS66	3	NZ_ALNC01000031.1	cas_type_I-C	NZ_ALNC01000031.1_21	PDLC01765	Cas3c_WP_004513240.1	Cas3c	5.9e-182	7.3e-182	0.985	0.958	19635	22070	-	21	243
	YS66	5	NZ_ALNC01000033.1	RM_type_I	NZ_ALNC01000033.1_31	PDLC03022	MTase_I_00005	MTase_I	8.1e-185	1.1e-184	0.926	0.561	32328	33917	-	31	79
	YS66	5	NZ_ALNC01000033.1	RM_type_I	NZ_ALNC01000033.1_34	PDLC03124	Specificity_I_00073	Specificity_I	4.3e-83	1.8e-82	0.987	0.993	35278	36471	-	34	79
	YS66	5	NZ_ALNC01000033.1	RM_type_I	NZ_ALNC01000033.1_35	PDLC03048	REase_I_00009	REase_I	9.1e-139	9e-138	0.842	0.871	36579	39785	-	35	79
	YS66	6	NZ_ALNC01000040.1	RM_type_II	NZ_ALNC01000040.1_15	PDLC03294	MTase_II_00080	MTase_II	6.5e-109	7.2e-109	0.982	0.985	16453	17283	+	15	81
	YS66	6	NZ_ALNC01000040.1	RM_type_II	NZ_ALNC01000040.1_16	PDLC03371	MTase_II_00157	MTase_II	1.8e-112	2.1e-112	0.977	0.988	17309	18088	+	16	81
	YS66	6	NZ_ALNC01000040.1	RM_type_II	NZ_ALNC01000040.1_17	PDLC03548	REase_II_00150	REase_II	3.4e-135	3.8e-135	0.977	0.986	18066	18992	+	17	81
	YS66	6	NZ_ALNC01000040.1	RM_type_II	NZ_ALNC01000040.1_18	PDLC03569	REase_II_00171	REase_II	3.1e-143	4e-143	0.675	0.995	18992	19897	+	18	81
133	YS106	1	NZ_ASBP01000004.1	AbiD	NZ_ASBP01000004.1_16	PDLC02344	AbiD	AbiD	1.6e-59	1.9e-59	0.874	0.986	12521	13588	+	16	60
	YS106	2	NZ_ASBP01000008.1	RM_type_II	NZ_ASBP01000008.1_22	PDLC03294	MTase_II_00080	MTase_II	9.7e-110	1.1e-109	0.954	0.985	26905	27759	+	22	36
	YS106	2	NZ_ASBP01000008.1	RM_type_II	NZ_ASBP01000008.1_23	PDLC03371	MTase_II_00157	MTase_II	1.1e-112	1.2e-112	0.969	0.981	27785	28564	+	23	36
	YS106	2	NZ_ASBP01000008.1	RM_type_II	NZ_ASBP01000008.1_24	PDLC03548	REase_II_00150	REase_II	3e-120	3.3e-120	0.99	0.986	28542	29408	+	24	36
	YS106	3	NZ_ASBP01000009.1	AbiE	NZ_ASBP01000009.1_15	PDLC02226	AbiEi_WP_146016717.1	AbiEi	2e-67	2.3e-67	0.975	0.955	14129	14731	+	15	33
	YS106	3	NZ_ASBP01000009.1	AbiE	NZ_ASBP01000009.1_16	PDLC02289	AbiEii_WP_007349585.1	AbiEii	1.4e-105	1.5e-105	0.988	0.964	14734	15732	+	16	33
	YS106	4	NZ_ASBP01000022.1	RM_type_I	NZ_ASBP01000022.1_21	PDLC03048	REase_I_00009	REase_I	5.8e-139	5.5e-138	0.841	0.87	17752	20958	+	21	32
	YS106	4	NZ_ASBP01000022.1	RM_type_I	NZ_ASBP01000022.1_22	PDLC03185	Specificity_I_00134	Specificity_I	4.3e-73	1.4e-72	0.988	0.995	21066	22310	+	22	32
	YS106	4	NZ_ASBP01000022.1	RM_type_I	NZ_ASBP01000022.1_25	PDLC03022	MTase_I_00005	MTase_I	6.1e-185	8.1e-185	0.926	0.561	23608	25197	+	25	32
	YS106	5	NZ_ASBP01000073.1	tmn	NZ_ASBP01000073.1_13	PDLC02220	Tmn_00001	Tmn	1.3e-61	1.3e-61	0.785	0.801	12804	16562	+	13	14
	YS106	6	NZ_ASBP01000110.1	RM_type_II	NZ_ASBP01000110.1_1	PDLC03329	MTase_II_00115	MTase_II	1.2e-208	1.4e-208	0.993	0.975	222	1487	-	1	6
	YS106	6	NZ_ASBP01000110.1	RM_type_II	NZ_ASBP01000110.1_2	PDLC03553	REase_II_00155	REase_II	5.3e-235	5.9e-235	0.996	0.998	1599	3089	+	2	6

## Sheet: Categories of systems
unknown	abortive infection	nucleic acid degradation
AVAST_type_II	AbiD	cas_type_I-C
Gabija	AbiE	cas_type_II-A
Kiwa	AbiG	Nhi
Lamassu	AbiO	RM_type_I
hachiman_type_I	AbiQ	RM_type_II
mza	AbiZ	RM_type_IIG
Tmn	cbass_type_I	RM_type_III
ietAS	cbass_type_II	RM_type_IV
DRT_class_II	Stk2	DMS_other
DRT_other	retron_I-C
	retron_III-A
	Paris
	PrrC

## Sheet: summary
No.	Strain	No. of systems	No. of proteins	Type of system(s)
1	DAT299	5	18	RM_type_I, DRT_class_II, RM_type_II, AbiE, cas_type_II-A, CRISPR_array
2	DAT300	7	21	AbiE, AbiD, lamassu_type_I, cas_type_I-C, DMS_other, RM_type_II, RM_type_I, CRISPR_array
3	JS14	5	14	AbiE, tmn, RM_type_III, DMS_other, RM_type_I
4	SS12	5	13	Tmn, AbiD, RM_type_III, DMS_other, RM_type_I
5	D12	4	20	AbiE, Kiwa, RM_type_II, RM_type_I
6	90-1330	5	17	cas_type_II-A, AbiE, RM_type_IV, RM_type_II, RM_type_I
7	1081	3	13	cas_type_II-A, RM_type_I, RM_type_III
8	HN136	7	16	AbiE, AbiD, tmn, DMS_other, RM_type_II, RM_type_I, RM_type_III
9	HA1003	3	7	DMS_other, RM_type_II, RM_type_I
10	ISU2614	5	15	AbiE, cas_type_II-A, RM_type_II, RM_type_I, RM_type_IV
11	ISU2660	5	15	cas_type_II-A, AbiE, RM_type_II, RM_type_IV, RM_type_IV
12	YSJ17	6	20	DRT_type_II, gabija, AbiE, thoeris_type_I, RM_type_I, RM_type_III,
13	YZDH1	7	22	AVAST_type_II, AbiE, AbiZ, RM_type_I, RM_type_II, RM_type_III, DMS_other
14	39565	4	10	hachiman_type_I, AbiD, AbiE, RM_type_II
15	SS389	6	16	cas_type_II-A, hachiman_type_I, RM_type_IV, RM_type_I, DMS_other, RM_type_III, CRISPR_array
16	NJ3	3	9	cas_type_II-A, RM_type_IV, RM_type_I
17	FJSM5	6	16	PrrC, AbiD, AbiE, RM_type_I, RM_type_II, RM_type_III
18	AKJ18	7	26	AbiE, AbiZ, tmn, RM_type_I, RM_type_II, RM_type_IIG, DMS_other
19	9401240	4	11	gabija, cas_type_II-A, AbiE, RM_type_II, CRISPR_array
20	SZ1908	7	16	dXTPase, tmn, AbiD, AbiE, RM_type_III, DMS_other, RM_type_I
21	CZ130302	8	22	AbiD, AbiE, gabija, RM_type_II, RM_type_III, DMS_other, RM_type_IIG, RM_type_I
22	CS100322	6	16	tmn, AbiD, AbiE, RM_type_III, DMS_other, RM_type_I
23	SC183	5	12	AbiE, Stk2, cas_type_II-A, RM_type_II, RM_type_III, CRISPR_array
24	SC070731	5	15	tmn, AbiE, RM_type_III, DMS_other, RM_type_I
25	LS9N	5	17	AbiE, RM_type_III, RM_type_I, RM_type_IIG, RM_type_II
26	05HAS68	5	14	cas_type_II-A, gabija, RM_type_II, RM_type_IV, RM_type_I, CRISPR_array
27	ST1	2	6	cas_type_II-A, RM_type_I
28	T15	5	14	cbass_type_II, AbiD, hachiman_type_I, RM_type_I, RM_type_III
29	NSUI002	6	18	gabija, AbiE, cas_type_II-A, RM_type_II, RM_type_IV, RM_type_I, CRISPR_array
30	NSUI060	5	15	AbiE, cas_type_II-A, RM_type_IV, RM_type_II, RM_type_I, CRISPR_array
31	LSM102	6	15	tmn, gabija, AbiE, RM_type_III, DMS_other, RM_type_I
32	ISU2812	8	20	tmn, ietAS, AVAST_type_II, RM_type_I, RM_type_II, DMS_other, RM_type_IIG, RM_type_III
33	HA0609	6	20	gabija, AbiE, cas_type_II-A, RM_type_II, RM_type_IV, RM_type_I, CRISPR_array
34	SH0104	5	15	gabija, cas_type_II-A, RM_type_II, RM_type_IV, RM_type_I
35	HN105	5	14	AbiE, kiwa, RM_type_I, RM_type_II, RM_type_IIG
36	ISU1606	5	15	tmn, AbiE, RM_type_IV, RM_type_II, RM_type_I, CRISPR_array
37	ISU2514	5	15	AbiE, cas_type_II-A, RM_type_IV, RM_type_II, RM_type_I, CRISPR_array
38	ISU2414	6	18	cas_type_II-A, AbiE, gabija, RM_type_II, RM_type_IV, RM_type_I, CRISPR_array
39	SH1510	5	23	AbiD, AbiE, RM_type_II, RM_type_I, RM_type_III
40	LSM178	6	16	tmn, AbiE, gabija, DMS_other, RM_type_III, RM_type_I
41	13-00283-02	6	19	AbiE, AbiD, cas_type_II-A, RM_type_II, RM_type_IV, RM_type_I, CRISPR_array
42	10	4	12	tmn, RM_type_III, DMS_other, RM_type_I
43	BM407	6	16	tmn, AbiE, gabija, DMS_other, RM_type_III, RM_type_I
44	NCTC10234/S735	4	12	tmn, RM_type_III, DMS_other, RM_type_I
45	SC19	6	16	tmn, gabija, AbiE, RM_type_III, DMS_other, RM_type_I
46	INT-01	4	13	cas_type_II-A, RM_type_II, RM_type_I, RM_type_IV, CRISPR_array
47	SS2-1	6	16	tmn, gabija, AbiE, RM_type_III, DMS_other, RM_type_I
48	ISU2714	6	14	tmn, AbiD, AbiE, RM_type_III, DMS_other, RM_type_I
49	MA8	5	15	AbiE, cas_type_II-A, RM_type_II, RM_type_IV, RM_type_I, CRISPR_array
50	MA6	6	22	AbiE, thoeris_type_I, DMS_other, RM_type_II, RM_type_I, RM_type_III
51	MA2	5	17	AbiD, AbiE, thoeris_type_I, RM_type_I, RM_type_III
52	MA4	6	22	AbiD, gabija, DMS_other, RM_type_II, RM_type_I, RM_type_III
53	1112S	7	23	Stk2, thoeris_type_I, AbiE, tmn, RM_type_II, RM_type_I, RM_type_III
54	796	7	12	RM_type_II, DMS_other, AbiE, RM_type_IIG, AbiD, AbiG, RM_type_I
55	BJCY29	7	21	thoeris_type_I, RM_type_II, RM_type_I, DMS_other, AbiE, RM_type_IIG, gabija,
56	949	7	12	RM_type_II, DMS_other, RM_type_I, AbiD, RM_type_III, AbiE, tmn
57	1367	6	14	RM_type_II, hachiman_type_I, DMS_other, RM_type_IIG, RM_type_III, AbiE
58	1225	4	20	AbiD, RM_type_I, RM_type_IIG, RM_type_II
59	380	9	21	Paris, AbiE, cas_type_I-C, RM_type_III, RM_type_II, AbiD, RM_type_IIG, ietAS, gabija, CRISPR_array
60	681	5	15	AbiD, RM_type_I, AbiE, RM_type_II, RM_type_III
61	2741	6	15	RM_type_I, AVAST_type_II, gabija, AbiE, RM_type_IIG, RM_type_II
62	1356	7	12	AbiE, RM_type_II, DMS_other, tmn, RM_type_III, AbiD, RM_type_I
63	614	4	13	cas_type_I-C, AbiE, RM_type_III, RM_type_II, CRISPR_array
64	2829	6	13	RM_type_II, DMS_other, AbiD, AbiE, RM_type_III, tmn
65	794	7	20	ietAS, RM_type_I, PrrC, AbiE, AbiG, cas_type_II-A, RM_type_II, CRISPR_array
66	2797	6	13	tmn, DMS_other, RM_type_III, RM_type_II, AbiE, AbiD
67	ZKSJ4	8	25	RM_type_II, AbiD, AbiE, RM_type_IIG, RM_type_III, gabija, RM_type_I, DMS_other
68	FJNP3	8	25	AbiE, DMS_other, RM_type_IIG, RM_type_II, gabija, RM_type_I, RM_type_III, AbiD
69	YS21	7	16	tmn, AbiD, AbiE, RM_type_I, RM_type_II, RM_type_III, DMS_other
70	2737	6	23	RM_type_III, RM_type_II, RM_type_I, thoeris_type_I, tmn, AbiE,
71	ID30190	9	28	RM_type_II, RM_type_IV, RM_type_I, RM_type_III, AbiD, AbiE, cas_type_II-A, cas_type_I-C, CRISPR_array(2)
72	LSS52	4	17	RM_type_IIG, RM_type_II, RM_type_I, AbiG,
73	IMT40738	4	10	RM_type_III, AbiE, RM_type_II, DMS_other
74	FJNP9	8	25	RM_type_IIG, DMS_other, AbiE, RM_type_II, gabija, RM_type_I, RM_type_III, AbiD
75	LSS32	6	21	RM_type_III, RM_type_I, RM_type_II, AbiD, AbiE, RM_type_IIG
76	AP_SS21 1	3	13	RM_type_I, AbiE, RM_type_II
77	LSS69	5	16	RM_type_II, RM_type_III, RM_type_IIG, RM_type_I, AbiE
78	YS57	7	12	AbiE, RM_type_II, DMS_other, tmn, RM_type_III, AbiD, RM_type_I
79	LS6D	6	23	RM_type_II, RM_type_I, AbiD, AbiE, RM_type_III, RM_type_IV
80	YS46	6	20	RM_type_II, thoeris_type_I, RM_type_III, AbiE, RM_type_I, gabija
81	YS50	7	14	tmn, RM_type_I, AbiD, DMS_other, RM_type_II, RM_type_III, AbiE
82	LS4X	7	21	RM_type_II, RM_type_I, AbiZ, DMS_other, AbiD, AbiE, RM_type_IIG
83	S11J	3	16	RM_type_I, RM_type_II, RM_type_III
84	05ZYH33	6	16	tmn, RM_type_III, DMS_other, gabija, AbiE, RM_type_I
85	07SC3	6	16	AbiE, gabija, DMS_other, tmn, RM_type_I, RM_type_III
86	14A	6	15	RM_type_II, tmn, AbiD, PrrC, RM_type_III, RM_type_I
87	42A	6	15	RM_type_I, tmn, AVAST_type_II, ietAS, RM_type_III, DMS_other
88	89-2479	6	20	RM_type_III, RM_type_I, AbiD, RM_type_II, AbiE, cas_type_II-A
89	92-1191	5	19	AbiD, RM_type_II, RM_type_I, hachiman_type_I, DMS_other
90	93A	6	13	tmn, DMS_other, RM_type_IIG, AVAST_type_II, RM_type_I, ietAS
91	161_00P5	7	21	AbiE, thoeris_type_I, RM_type_I, RM_type_II, RM_type_III, AbiG, AbiQ,
92	2524	2	3	RM_type_III, AbiD
93	2651	4	9	RM_type_I, AbiD, RM_type_III, Paris
94	4417	4	11	DRT_other, RM_type_II, RM_type_I, AbiE
95	4961	4	12	RM_type_IV, RM_type_I, RM_type_II, cas_type_II-A, CRISPR_array
96	5428	3	7	cas_type_II-A, RM_type_I, AbiD
97	6407	5	11	tmn, hachiman_type_I, AbiD, gabija, cas_type_II-A, CRISPR_array
98	8074	5	14	cas_type_II-A, RM_type_I, RM_type_IV, RM_type_II, gabija, CRISPR_array (2)
99	8830	7	18	AbiO, Nhi, RM_type_II, cas_type_II-A, RM_type_I, AbiD, AbiE, CRISPR_array
100	11538	5	10	cas_type_II-A, AbiD, tmn, gabija, hachiman_type_I
101	11611	5	12	RM_type_III, AbiE, DMS_other, RM_type_I, tmn
102	13730	5	13	AbiD, DMS_other, RM_type_I, tmn, RM_type_III
103	14636	5	14	AbiD, cbass_type_II, hachiman_type_I, RM_type_I, RM_type_III
104	22083	4	13	RM_type_II, RM_type_III, retron_I-C, cas_type_II-A
105	A7	4	12	tmn, RM_type_III, DMS_other, RM_type_I,
106	CQ1	1	1	tmn
107	D9	4	12	RM_type_II, RM_type_IV, cas_type_II-A, RM_type_I, CRISPR_array
108	GD1	1	1	tmn
109	GZ1	3	10	tmn, RM_type_III, RM_type_I
110	GZ2	1	1	tmn
111	JX1	1	1	tmn
112	JXS1	1	1	tmn
113	NT77	10	17	tmn, DMS_other, RM_type_II, AbiZ, AbiD, AbiE, RM_type_IIG, RM_type_III, RM_type_I, PrrC
114	R61	8	29	RM_type_I, gabija, RM_type_II, RM_type_IIG, DMS_other, AbiD, AbiE, RM_type_III
115	R735	3	10	RM_type_I, DMS_other, tmn
116	RC1	6	16	RM_type_I, RM_type_III, AbiD, cbass_type_II, hachiman_type_I, AbiE
117	S33	3	8	cas_type_II-A, RM_type_II, kiwa, CRISPR_array
118	SC5	1	1	tmn
119	SC112	1	1	tmn
120	SC149	1	1	tmn
121	SC218	1	1	tmn
122	SC220	1	1	tmn
123	SC333	1	1	tmn
124	ST3	4	12	RM_type_II, RM_type_IV, cas_type_II-A, RM_type_I
125	TL13	3	9	RM_type_I, mza, RM_type_II
126	YB51	4	12	RM_type_II, RM_type_IV, cas_type_II-A, RM_type_I, CRISPR_array
127	YS10	5	13	DMS_other, RM_type_II, AbiE, RM_type_I, RM_type_III
128	YS12	6	17	AbiE, DMS_other, RM_type_III, gabija, RM_type_I, thoeris_type_I
129	YS17	6	13	ietAS, DMS_other, RM_type_I, RM_type_III, AbiE, retron_I-C
130	YS35	5	10	RM_type_III, retron_III-A, cbass_type_I, DMS_other, RM_type_II
131	YS49	7	15	tmn, RM_type_I, DMS_other, RM_type_II, AbiD, AbiE, RM_type_III
132	YS66	5	17	AbiE, RM_type_IV, cas_type_I-C, RM_type_I, RM_type_II
133	YS106	5	12	AbiD, RM_type_II, AbiE, RM_type_I, tmn
