# Supplementary material for: From Farm to Fork: Streptococcus suis as a Model for the Development of Novel Phage-Based Biocontrol Agents
Source: Viruses. 2022 Sep 9;14(9):1996. doi: 10.3390/v14091996 (PMC9501460; doi:10.3390/v14091996)
Supplement: Supplementary file 1 [file viruses-14-01996-s001.zip › Table S3_Summary all detected prophage regions.xlsx]

## Sheet: prophage summary
Strain no:	Strain name	Intact	Questionable	Incomplete	Total
1	DAT299	0	2	1	3
2	DAT300	1	1	2	4
3	JS14	1	0	2	3
4	SS12	0	1	2	3
5	D12	0	2	2	4
6	90-1330	0	2	6	8
7	1081	1	1	1	3
8	HN136	0	2	2	4
9	HA1003	3	0	1	4
10	ISU2614	0	1	5	6
11	ISU2660	0	1	6	7
12	YSJ17	3	2	5	10
13	YZDH1	2	0	4	6
14	39565	1	0	1	2
15	SS389	1	1	1	3
16	NJ3	2	0	1	3
17	FJSM5	2	2	3	7
18	AKJ18	1	2	6	9
19	9401240	1	0	1	2
20	SZ1908	1	0	2	3
21	CZ130302	0	2	6	8
22	CS100322	1	0	2	3
23	SC183	2	0	1	3
24	SC070731	1	0	2	3
25	LS9N	1	2	2	5
26	05HAS68	0	2	5	7
27	ST1	1	1	1	3
28	T15	1	1	1	3
29	NSUI002	0	2	5	7
30	NSUI060	1	1	6	8
31	LSM102	1	0	2	3
32	ISU2812	1	3	3	7
33	HA0609	1	2	5	8
34	SH0104	1	2	7	10
35	HN105	1	0	0	1
36	ISU1606	0	1	2	3
37	ISU2514	2	1	6	9
38	ISU2414	0	2	5	7
39	SH1510	1	0	2	3
40	LSM178	0	1	2	3
41	13-00283-02	1	0	2	3
42	10	0	1	2	3
43	BM407	0	1	1	2
44	NCTC10234/S735	0	1	3	4
45	SC19	0	1	3	4
46	INT-01	1	0	5	6
47	SS2-1	0	0	2	2
48	ISU2714	0	1	2	3
49	MA8	0	2	4	6
50	MA6	1	0	1	2
51	MA2	0	1	1	2
52	MA4	1	3	0	4
53	1112S	2	0	2	4
54	796	1	0	4	5
55	BJCY29	0	1	4	5
56	949	0	0	7	7
57	1367	1	1	0	2
58	1225	0	1	3	4
59	380	1	0	0	1
60	681	1	1	3	5
61	2741	1	0	0	1
62	1356	0	0	3	3
63	614	0	1	2	3
64	2829	0	1	6	7
65	794	0	0	1	1
66	2797	0	1	6	7
67	ZKSJ4	0	2	2	4
68	FJNP3	0	2	3	5
69	YS21	1	2	1	4
70	2737	0	1	2	3
71	ID30190	0	2	5	7
72	LSS52	1	0	5	6
73	IMT40738	1	0	3	4
74	FJNP9	0	2	3	5
75	LSS32	2	1	3	6
76	AP_SS21	0	2	3	5
77	LSS69	1	1	1	3
78	YS57	0	0	7	7
79	LS6D	1	1	3	5
80	YS46	2	0	3	5
81	YS50	1	2	2	5
82	LS4X	0	0	3	3
83	S11J	0	2	1	3
84	05ZYH33	0	1	2	3
85	07SC3	0	1	2	3
86	14A	2	1	4	7
87	42A	0	2	0	2
88	89-2479	0	1	0	1
89	92-1191	1	1	3	5
90	93A	0	1	0	1
91	161_00P5	1	0	4	5
92	2524	0	0	2	2
93	2651	0	0	3	3
94	4417	0	1	0	1
95	4961	1	0	2	3
96	5428	1	1	2	4
97	6407	2	0	4	6
98	8074	0	0	1	1
99	8830	1	0	4	5
100	11538	0	1	1	2
101	11611	0	1	1	2
102	13730	0	1	1	2
103	22083	0	0	1	1
104	A7	0	1	2	3
105	CQ1	0	0	0	0
106	D9	0	0	2	2
107	GD1	0	0	0	0
108	GZ1	0	1	2	3
109	GZ2	0	0	0	0
110	JX1	0	0	0	0
111	JXS1	0	0	0	0
112	NT77	0	0	2	2
113	R61	0	0	8	8
114	R735	0	1	0	1
115	RC1	0	0	5	5
116	14636	1	0	1	2
117	S33	1	0	1	2
118	SC5	0	0	0	0
119	SC112	0	0	0	0
120	SC149	0	0	0	0
121	SC218	0	0	0	0
122	SC220	0	0	0	0
123	SC333	0	0	0	0
124	ST3	0	0	3	3
125	TL13	0	0	4	4
126	YB51	0	0	4	4
127	YS10	1	0	1	2
128	YS12	0	0	4	4
129	YS17	0	0	5	5
130	YS35	0	1	2	3
131	YS49	1	1	3	5
132	YS66	0	1	3	4
133	YS106	1	0	5	6

## Sheet: prophage regions
NO	STRAIN NAME	ACCESSION	LENGTH	PROPHAGES	QUESTIONABLE/INTACT PROPHAGES	SCORE	POSITION	LENGTH	GC%	TOTAL PROTEINS	PHAGE PROTEINS	HYPOTHETICAL PROTEINS	BACTERIAL PROTEINS	tRNA
1	DAT299	AP023391	2127449	3	2	90	538022-588206	50.1	0.4105	57	44	13	0	0
	DAT299					90	1879189-1931639	52.4	0.4233	53	39	13	1	0
2	DAT300	AP023392	2319795	4	2	150	123055-170856	47.8	0.4041	59	53	9	0	0
	DAT300					90	1386028-1435778	49.7	0.392	43	32	11	0	0
3	JS14	CP002465	2137435	3	1	100	646639-713207	66.5	0.3825	58	40	18	0	0
4	SS12	CP002640	2096866	3	1	90	575034-581096	6	0.401	12	6	2	4	0
5	D12	CP002644	2183059	4	2	90	1166675-1203771	37	0.4121	40	33	5	2	0
	D12					80	1590138-1621673	31.5	0.3955	27	15	4	8	0
6	90-1330	CP012731	2146151	8	2	90	577594-588414	10.8	0.3989	10	6	2	2	0
	90-1330					70	1761486-1787815	26.3	0.4285	30	23	4	3	0
7	1081	CP017667	2228089	3	2	110	538692-582848	44.1	0.4132	62	48	12	2	1
	1081					90	1228330-1283319	54.9	0.4029	46	34	9	3	0
8	HN136	CP025095	2719245	4	2	86	788340-837534	49.1	0.4119	69	56	7	6	1
	HN136					80	1950473-2012169	61.6	0.4181	69	52	13	4	0
9	HA1003	CP030125	2229183	4	3	110	1136715-1194337	57.6	0.3929	50	36	7	7	0
	HA1003					110	1194279-1247362	53	0.3928	43	35	4	4	0
	HA1003					150	1951911-2014512	62.6	0.4239	56	41	14	1	0
10	ISU2614	CP031377	2163384	6	1	70	789671-815999	26.3	0.4285	30	23	3	4	0
11	ISU2660	CP031379	2182487	7	1	70	1428335-1454664	26.3	0.4284	29	23	2	4	0
12	YSJ17	CP032064	2551200	10	5	90	101354-130281	28.9	0.402	11	7	1	3	0
	YSJ17	CP032064				150	778656-829017	50.3	0.4093	65	47	11	7	1
	YSJ17					80	1058552-1104048	45.4	0.4094	72	58	9	5	1
	YSJ17					100	1437019-1496418	59.4	0.3893	42	33	5	4	0
	YSJ17					150	1825412-1879443	54	0.4071	59	42	15	2	0
13	YZDH1	CP065430	2495947	5	2	150	451679-505581	53.9	0.4066	64	38	23	3	0
	YZDH1					150	2225676-2274901	49.2	0.4076	60	48	9	3	0
14	39565	CP076517	2169193	2	1	140	518527-561880	43.3	0.4061	62	51	12	0	0
15	SS389	CP082202	2269695	3	2	121	553331-597077	43.7	0.4131	59	51	6	2	0
	SS389					80	1263782-1299506	35.7	0.417	34	27	4	3	0
16	NJ3	CP082203	2179024	3	2	150	108006-169049	61	0.4136	55	52	0	3	0
	NJ3					100	1186900-1239853	52.9	0.4023	40	31	5	4	0
17	FJSM5	CP082204	2626999	7	4	80	451535-497806	46.2	0.412	67	54	9	4	1
	FJSM5	CP082204				110	1119987-1189137	69.1	0.3972	48	40	4	4	0
	FJSM5					100	1329927-1380867	50.9	0.4089	75	57	14	4	1
	FJSM5					80	2351534-2391203	39.6	0.4162	62	47	12	3	1
18	AKJ18	CP082205	2561054	7	3	90	701387-710420	9	0.419	15	9	6	0	0
	AKJ18	CP082205				110	1012430-1052775	40.3	0.4084	43	33	10	0	0
	AKJ18					70	1629696-1639739	10	0.4131	13	8	2	3	0
19	9401240	LR738724	2189829	2	1	110	1213785-1268994	55.2	0.3891	45	34	11	0	0
20	SZ1908	CP082948	2137458	3	1	100	603378-650751	47.3	0.4032	44	34	10	0	0
21	CZ130302	CP024974	2538894	8	2	80	484716-533483	48.7	0.4136	78	55	23	0	0
	CZ130302					90	1493200-1546512	53.3	0.3907	42	32	10	0	0
22	CS100322	CP024050	2137649	3	1	100	600178-647551	47.3	0.4032	44	34	10	0	0
23	SC183	CP071305	2328375	3	2	150	1230310-1272900	42.5	0.4085	60	38	22	0	0
	SC183					100	1425424-1486898	61.4	0.4043	47	34	13	0	0
24	SC070731	CP003922	2138568			100	650395-711855	61.4	0.3831	57	39	18	0	0
25	LS9N	LT671674	2561645	5	3	150	809426-858987	49.5	0.4128	72	56	16	0	0
	LS9N					80	1231467-1286010	54.5	0.4012	57	37	20	0	0
	LS9N					70	2189584-2223005	33.4	0.4008	18	11	7	0	0
26	05HAS68	CP002007	2176073	3	1	80	1429894-1456223	26.3	0.4285	30	22	8	0	0
27	ST1	CP002651	2034321	3	1	140	1298394-1335356	36.9	0.3985	57	51	6	0	0
28	T15	CP006246	2240234	3	2	100	1191492-1249161	57.6	0.4149	60	37	21	2	0
	T15					90	1661817-1699020	37.2	0.4052	58	47	10	1	0
29	NSUI002	CP011419	2255345	7	2	80	778630-819288	40.6	0.4128	59	49	8	2	0
	NSUI002					70	2211570-2242917	31.3	0.4021	20	13	3	4	0
30	NSUI060	CP012911	2285232	8	1	150	1437585-1517943	80.3	0.4101	141	117	24	0	0
31	LSM102	CP016175	2067932	3	1	100	562203-580433	18.2	0.3803	11	6	2	3	0
32	ISU2812	CP017092	2577759	7	2	100	1012726-1025763	13	0.4095	17	12	3	2	0
	ISU2812					75	2315431-2368572	53.1	0.4076	51	44	7	0	0
	ISU2812					80	2043447-2054856	11.4	0.3746	9	6	2	1	0
33	HA0609	CP024126	2247350	7	2	70	846519-872848	26.3	0.4286	30	23	7	0	0
	HA0609	CP024126				150	1773108-1815874	42.7	0.4143	60	49	11	0	0
34	SH0104	CP025419	2243598	10	2	150	778317-824305	45.9	0.4157	62	48	14	0	0
	SH0104					70	886724-913053	26.3	0.4285	30	23	7	0	0
35	HN105	CP029398	2196724	1	1	150	1951974-1994216	42.2	0.4072	62	39	23	0	0
36	ISU1606	CP030017	2073988	3	1	80	562081-580311	18.2	0.3803	9	6	2	1	0
37	ISU2514	CP030020	2248415	9	3	100	1435050-147679	41.7	0.4117	70	57	13	0	0
	ISU2514					100	2120246-2172780	52.5	0.4066	62	50	12	0	0
	ISU2514					70	1754858-1764769	9.9	0.4014	10	6	4	0	0
38	ISU2414	CP030023	2222543	7	1	70	1441542-1467871	26.3	0.4285	30	23	7	0	0
39	SH1510	CP030124	2214693	3	1	150	1428266-1484017	55.7	0.4038	71	46	25	0	0
40	LSM178	CP047248	2115437	3	1	80	1871779-1926900	55.1	0.4187	53	44	9	0	0
41	13-00283-02	CP058741	2182685	3	1	100	1287030-1338832	51.8	0.4078	82	57	25	0	1
42	10	CP058742	2042887	4	1	80	1379936-1415379	35.4	0.418	49	39	10	0	0
43	BM407	FM252032	2146229	2	1	80	500514-585101	84.5	0.3825	74	21	21	32	0
44	NCTC10234/S735	LS483418	1984375	4	1	90	571507-590009	18.5	0.3745	10	6	0	4	0
45	SC19	CP020863	2095966	4	1	80	561766-579996	18.2	0.3803	9	6	2	1	0
46	INT-01	CP041994	2092054	6	1	110	2050390-2091717	41.3	0.4053	52	34	18	0	1
48	ISU2714	CP030022	2063877	3	1	80	562204-580434	18.2	0.3803	9	6	2	1	0
49	MA8	CP085085	2163068	6	1	70	835379-861708	26.3	0.4286	30	23	7	0	0
50	MA6	CP085086	2081614	2	1	130	607761-652135	44.3	0.3917	59	52	7	0	0
51	MA2	CP085087	2121990	2	1	90	673991-708272	34.2	0.3852	18	11	7	0	2
52	MA4	CP084908	2671627	4	4	70	879303-941969	62.6	0.4117	77	51	26	0	1
	MA4					80	1460939-1508217	47.2	0.4174	68	52	16	0	0
	MA4					70	1663086-1681611	18.5	0.424	14	11	3	0	0
	MA4	CP084908				120	2409647-2452433	42.7	0.4141	69	50	19	0	1
53	1112S	CP071697	2440827	4	2	150	765038-813784	48.7	0.4078	68	51	17	0	0
	1112S					110	1743641-1795691	52	0.4185	64	47	16	1	0
54	796	NZ_POOK00000000	2538264	5	1	150	727-24410	23.6	0.4185	29	24	5	0	1
55	BJCY29	NZ_JABTZC000000000	2539776	5	1	80	9945-62783	52.8	0.3879	41	30	11	0	0
56	1367	NZ_POKP00000000	2532788	2	2	100	2380-40952	38.5	0.4108	60	48	12	0	1
	1367					70	3995-40344	36.3	0.4237	42	30	12	0	0
57	1225	NZ_POLL00000000	2527390	4	1	80	44399-90871	46.4	0.4236	65	48	17	0	0
58	380	NZ_POPE00000000	2527312	1	1	150	39612-97396	57.7	0.4008	68	44	24	0
59	681	NZ_POOR00000000	2518691	5	2	150	508-47201	46.6	0.4131	70	50	20	0	2
	681					90	2808-46503	43.6	0.4124	72	43	29	0	0
60	2741	NZ_POIP00000000	2518393	1	1	110	97339-143187	45.8	0.425	62	46	16	0	1
61	614	NZ_POPB00000000	2510232	3	1	70	1374-43077	41.7	0.4038	43	29	14	0	0
62	2829	NZ_POII00000000	2508927	7	1	70	380-18920	18.5	0.3955	41	24	17	0	0
63	ZKSJ4	NZ_JAIMDQ000000000	2479050	4	2	80	66927-117975	51	0.3938	59	35	24	0	0
	ZKSJ4					80	1-47512	47.5	0.4111	77	52	25	0	1
64	2797	NZ_POIK00000000	2475934	7	1	70	250-18790	18.5	0.3955	41	24	17	0	0
65	FJNP3	NZ_JAIMEZ000000000	2474871	5	2	80	55477-106525	51	0.3938	60	35	25	0	0
	FJNP3					80	4524-49987	45.4	0.4113	71	50	21	0	1
66	YS21	NZ_ALMH00000000	2468784	4	3	100	123-39527	39.4	0.4132	46	31	15	0	0
	YS21					70	143-24524	24.3	0.3931	42	25	17	0	1
	YS21					80	8814-43065	34.2	0.4055	48	42	6	0	1
67	2737	NZ_POIQ00000000	2465735	3	1	90	109-16406	16.2	0.4359	24	20	4	0	0
68	ID30190	NZ_JAFEIT000000000	2463348	7	2	70	934-10858	9.9	0.4017	9	6	3	0	0
	ID30190					70	153-35039	34.8	0.4165	56	42	14	0	1
69	LSS52	NZ_FIHA00000000	2458261	6	1	140	2866-38161	35.2	0.414	64	40	24	0	0
70	IMT40738	NZ_RRZO00000000	2458255	4	1	100	465-38439	37.9	0.4149	43	31	12	0	0
71	FJNP9	NZ_JAIMEX000000000	2474376	5	2	80	55477-106525	51	0.3938	60	35	25	0	0
	FJNP9					90	4524-50981	46.4	0.4112	74	51	23	0	1
72	LSS32	NZ_FIGJ00000000	2450332	6	3	120	250-33517	33.2	0.4247	43	34	9	0	0
	LSS32					110	1795-27228	25.4	0.4073	47	29	18	0	0
	LSS32					90	1259-18979	17.7	0.4018	25	15	10	0	1
73	AP_SS21 1	NZ_WCJE00000000	2450204	5	2	80	62574-101117	38.5	0.4183	64	46	18	0	0
	AP_SS21 1					70	19380-42997	23.6	0.4388	29	24	5	0	0
74	LSS69	NZ_FIHS00000000	2448529	3	2	150	46506-96067	49.5	0.4128	74	55	19	0	1
	LSS69					90	9468-51671	42.2	0.4068	43	30	13	0	0
75	YS46	NZ_ALMS00000000	2426659	5	2	120	1-28211	28.2	0.3984	47	29	18	1	0
	YS46					110	698-25471	24.7	0.4109	45	26	19	0	0
76	YS50	NZ_ALMV00000000	2417207	5	3	90	1-34972	34.9	0.407	50	43	7	0	1
	YS50					110	16541-70377	53.8	0.4184	46	32	14	0	0
	YS50					80	319-33020	32.7	0.3934	40	24	16	0	0
77	LS6D	NZ_CEEO00000000	2429653	5	2	100	218-29890	29.6	0.4227	43	33	10	0	0
	LS6D					70	1-25435	25.4	0.4252	39	31	8	0	0
78	S11J	NZ_CEIH00000000	2423343	3	2	90	1-18274	18.2	0.42	29	22	7	0	0
	S11J					70	15804-38189	22.3	0.4107	17	10	7	0	0
79	05ZYH33			3	1	80	561874-580104	18.2	0.3804	14	7	7	0	0
80	07SC3			3	1	80	171-4159	3.9	0.4046	8	6	2	0	0
81	14A	NZ_ALKW01000001		7	3	120	156-39972	39.8	0.4086	58	43	15	0	1
	14A					80	1-16004	16	0.4204	17	12	5	0	0
	14A					150	1-29087	29	0.4174	41	31	10	0	0
82	42A			3	1	90	1258-43551	42.2	0.4027	69	45	24	0	2
83	89-2479			2	1	80	506598-553613	47	0.4074	80	52	28	0	1
84	92-1191	NZ_ALLN01000001		5	2	90	60153-110048	49.8	0.4073	44	30	14	0	0
	92-1191					120	3-29319	29.3	0.4127	42	25	17	0	0
85	93A			2	1	90	75-32436	32.3	0.4019	54	38	16	0	2
87	161_00P5	NZ_ALKX01000001		4	1	140	1500-37623	36.1	0.4072	48	23	15	0	1
88	4417				1	80	3315-14377	11	0.3796	13	9	4	0	0
89	4961	NZ_ALLD01000001		3	1	150	134-38933	38.8	0.4069	57	44	13	0	1
90	5428	NZ_ALLZ01000001		4	2	150	69389-107702	38.3	0.3982	52	48	4	0	0
	5428					70	794-10718	9.9	0.4005	9	6	3	0	0
91	6407	NZ_CP008921		6	2	150	867316-912799	45.4	0.4104	67	46	21	0	1
	6407					100	1461116-1514048	52.9	0.4037	72	56	16	0	3
92	8830	NZ_ALLH01000001		2	1	130	124-43920	43.7	0.4228	61	43	18	0	1
93	11538			2	1	80	129533-182163	52.6	0.4249	58	41	17	0	0
94	11611			2	1	70	171-4159	3.9	0.4046	8	6	2	0	0
95	13730			2	1	70	170-4158	3.9	0.4046	8	6	2	0	0
96	14636	NZ_ALKV01000001		2	1	150	28787-76371	47.5	0.4208	54	48	6	0	0
97	A7			3	1	80	565188-583419	18.2	0.3804	13	7	6	0	0
98	GZ1			3	1	80	612079-630308	18.2	0.3804	14	7	7	0	0
99	R735				1	70	93-16360	16.2	0.3726	8	6	2	0	0
100	S33	NZ_ASAQ01000001		2	1	100	54860-93433	58.5	0.4029	58	47	11	0	0
101	YS10	NZ_ALMA01000001		2	1	150	22296-68670	46.3	0.4051	70	41	29	0	0
102	YS12			3	1	90	169370-209232	39.8	0.415	56	44	12	0	0
103	YS49	NZ_ALMT01000001		5	2	100	11015-50419	39.4	0.4132	46	35	15	0	0
	YS49					90	224-38165	37.9	0.4058	52	43	9	0	1
104	YS66			4	1	90	77417-114997	37.5	0.4147	66	51	15	0	0
105	YS106	NZ_ASBP01000001		6	1	110	24316-47696	23.3	0.4223	30	22	8	0	0
