# Supplementary material for: From Farm to Fork: Streptococcus suis as a Model for the Development of Novel Phage-Based Biocontrol Agents
Source: Viruses. 2022 Sep 9;14(9):1996. doi: 10.3390/v14091996 (PMC9501460; doi:10.3390/v14091996)
Supplement: Supplementary file 1 [file viruses-14-01996-s001.zip › Table S4_Pairwise protein identities (%) of full-length prophages.xlsx]

## Sheet: Sheet1
seq_ids	ISU2812	LSM102	NJ3_2	9401240	SC070731	JS14	CS100322	SZ1908	HA1003_1	YSJ17_2	YS49	YS50	YS21	SC183_2	AKJ18	HA1003_2	IMT40738	FJSM5_1	1367	2741	SS389	1081	8830	14A_1	39565	FJSM5_2	ISU2514_2	6407_2	13_00283_02	1112S_2	MA4	S33	ISU2514_1	NSUI060	T15	YZDH1_2	SH1510	YS10	380	161_00P5	YS46_1	SC183_1	HN105	HA1003_3	YS46_2	LSS32_2	LSS52	YSJ17_3	YS106
ISU2812	1	0.2126	0	0	0	0	0	0	0	0.0635	0	0	0	0	0	0	0	0.1193	0	0	0	0	0	0	0	0	0	0.0169	0.017	0.103	0.0876	0	0	0	0	0	0.0054	0	0	0	0	0.0895	0	0	0	0	0	0	0
LSM102	0.2126	1	0	0	0	0	0	0	0	0	0	0	0	0	0	0	0	0	0	0	0	0	0	0	0	0	0.0059	0	0	0	0	0	0	0	0	0	0	0	0	0	0	0	0	0	0	0	0	0	0
NJ3_2	0	0	1	0.6688	0.6023	0.5999	0.6614	0.6615	0.5875	0.6632	0.7725	0.5797	0.7725	0.5757	0.7651	0.6032	0.7685	0.6332	0.0093	0.042	0.0175	0.0186	0	0	0	0	0.0211	0.0211	0.0298	0.0124	0.0208	0.0308	0.0287	0.0334	0.0415	0.0478	0.0044	0.0041	0.0045	0.0034	0.0045	0.0185	0.0166	0.0142	0.0325	0.0252	0.018	0.0154	0.0343
9401240	0	0	0.6688	1	0.6578	0.6577	0.7224	0.7224	0.6089	0.5925	0.7862	0.5723	0.7862	0.6059	0.8553	0.6601	0.8413	0.6298	0.0165	0.0411	0.0168	0.0179	0	0	0	0	0.0247	0.0233	0.0297	0.0123	0.0194	0.0247	0.0313	0.0348	0.0322	0.0385	0.0105	0.0152	0.0042	0.0034	0.0092	0.0171	0.0156	0.0259	0.0444	0.0193	0.0285	0.0144	0.0308
SC070731	0	0	0.6023	0.6578	1	1	0.8971	0.8973	0.6141	0.5957	0.8291	0.6176	0.8291	0.5737	0.838	0.6795	0.8315	0.5613	0.0187	0.0455	0.0182	0.0209	0	0	0	0	0.022	0.0218	0.0308	0.0176	0.016	0.0262	0.029	0.029	0.0264	0.0335	0.0171	0.0153	0.0037	0.0034	0.0101	0.0172	0.0155	0.0218	0.0471	0.0215	0.03	0.0227	0.0304
JS14	0	0	0.5999	0.6577	1	1	0.8989	0.8991	0.6149	0.5958	0.8286	0.6199	0.8286	0.5741	0.8417	0.6793	0.8357	0.5591	0.0187	0.0455	0.0182	0.0209	0	0	0	0	0.022	0.0218	0.0308	0.0176	0.016	0.0262	0.029	0.029	0.0255	0.0335	0.0171	0.0153	0.0037	0.0034	0.0101	0.0172	0.0155	0.0218	0.0471	0.0215	0.03	0.0227	0.0304
CS100322	0	0	0.6614	0.7224	0.8971	0.8989	1	0.9997	0.7683	0.7493	0.824	0.7036	0.824	0.7164	0.8336	0.7224	0.8252	0.7297	0.0187	0.0399	0.0169	0.0195	0	0	0	0	0.0211	0.0226	0.0304	0.0122	0.016	0.0262	0.0283	0.035	0.037	0.0431	0.0119	0.0137	0.0048	0.0034	0.0101	0.0172	0.0155	0.027	0.0472	0.0215	0.0279	0.0175	0.0304
SZ1908	0	0	0.6615	0.7224	0.8973	0.8991	0.9997	1	0.7685	0.7495	0.824	0.7037	0.824	0.7165	0.8336	0.7224	0.8252	0.7299	0.0187	0.0399	0.0169	0.0195	0	0	0	0	0.0211	0.0226	0.0304	0.0122	0.016	0.0262	0.0283	0.035	0.0371	0.0431	0.0119	0.0137	0.0048	0.0034	0.0101	0.0172	0.0155	0.027	0.0472	0.0215	0.0279	0.0175	0.0304
HA1003_1	0	0	0.5875	0.6089	0.6141	0.6149	0.7683	0.7685	1	0.7458	0.8152	0.6119	0.8152	0.6723	0.8279	0.6961	0.8491	0.7099	0.0164	0.0395	0.017	0.0184	0	0	0	0.001	0.0195	0.0218	0.0279	0.0115	0.0196	0.0273	0.0282	0.0294	0.0303	0.0346	0.0106	0.0138	0.004	0.0034	0.0085	0.0155	0.0135	0.0224	0.0444	0.0187	0.0262	0.014	0.0177
YSJ17_2	0.0635	0	0.6632	0.5925	0.5957	0.5958	0.7493	0.7495	0.7458	1	0.8492	0.6397	0.8492	0.7102	0.8132	0.7533	0.8524	0.8003	0.0165	0.04	0.0167	0.0183	0	0	0	0	0.0193	0.0242	0.0303	0.0135	0.0196	0.0251	0.0276	0.0271	0.0264	0.0329	0.0105	0.0139	0.0039	0.0034	0.0085	0.0172	0.0154	0.0227	0.0473	0.0212	0.0284	0.0151	0.0299
YS49	0	0	0.7725	0.7862	0.8291	0.8286	0.824	0.824	0.8152	0.8492	1	0.9793	1	0.7839	0.7964	0.8241	0.8314	0.8065	0.0184	0.0485	0.021	0.0216	0	0	0	0.0011	0.0257	0.0291	0.0365	0.0161	0.0232	0.0331	0.0288	0.0454	0.0436	0.0506	0.0143	0.0169	0.0059	0.0034	0.0085	0.0191	0.017	0.0373	0.0482	0.0215	0.0281	0.0218	0.0303
YS50	0	0	0.5797	0.5723	0.6176	0.6199	0.7036	0.7037	0.6119	0.6397	0.9793	1	0.9793	0.5937	0.8045	0.6203	0.8281	0.6034	0.0185	0.044	0.0173	0.0187	0	0	0	0	0.0228	0.0276	0.0334	0.0147	0.0218	0.0308	0.0275	0.031	0.0315	0.0368	0.0121	0.015	0.0044	0.0034	0.0086	0.0175	0.013	0.0248	0.0425	0.0171	0.0248	0.015	0.0246
YS21	0	0	0.7725	0.7862	0.8291	0.8286	0.824	0.824	0.8152	0.8492	1	0.9793	1	0.7839	0.7964	0.8241	0.8314	0.8065	0.0184	0.0485	0.021	0.0216	0	0	0	0.0011	0.0257	0.0291	0.0365	0.0161	0.0232	0.0331	0.0288	0.0454	0.0436	0.0506	0.0143	0.0169	0.0059	0.0034	0.0085	0.0191	0.017	0.0373	0.0482	0.0215	0.0281	0.0218	0.0303
SC183_2	0	0	0.5757	0.6059	0.5737	0.5741	0.7164	0.7165	0.6723	0.7102	0.7839	0.5937	0.7839	1	0.8658	0.7013	0.8662	0.6754	0.0165	0.0394	0.0169	0.0186	0	0	0	0.001	0.0193	0.0217	0.0289	0.0136	0.0193	0.0247	0.0269	0.0255	0.0262	0.0352	0.0106	0.0137	0.0038	0.0072	0.0087	0.0133	0.0116	0.0225	0.0392	0.0146	0.0229	0.0142	0.0216
AKJ18	0	0	0.7651	0.8553	0.838	0.8417	0.8336	0.8336	0.8279	0.8132	0.7964	0.8045	0.7964	0.8658	1	0.849	0.8621	0.8581	0.0181	0.0499	0.0194	0.02	0	0	0	0	0.0315	0.0349	0.0373	0.0176	0.0206	0.0227	0.0323	0.0463	0.0433	0.0536	0.015	0.0188	0.0059	0.0034	0.0085	0.0149	0.0124	0.0335	0.0398	0.0145	0.0232	0.0189	0.0246
HA1003_2	0	0	0.6032	0.6601	0.6795	0.6793	0.7224	0.7224	0.6961	0.7533	0.8241	0.6203	0.8241	0.7013	0.849	1	0.8758	0.7668	0.0165	0.0395	0.0167	0.0169	0	0	0	0	0.0209	0.0218	0.0292	0.0115	0.0196	0.0261	0.03	0.0333	0.0327	0.0377	0.0142	0.0165	0.0044	0.0034	0.0085	0.0174	0.0156	0.0279	0.0438	0.0216	0.0315	0.0185	0.0245
IMT40738	0	0	0.7685	0.8413	0.8315	0.8357	0.8252	0.8252	0.8491	0.8524	0.8314	0.8281	0.8314	0.8662	0.8621	0.8758	1	0.8831	0.0164	0.047	0.0214	0.0206	0	0	0	0	0.0259	0.0286	0.0368	0.0169	0.0204	0.0262	0.0306	0.0438	0.0454	0.0505	0.0147	0.0188	0.0062	0.0034	0.009	0.0182	0.0158	0.0371	0.0448	0.021	0.0264	0.0195	0.0223
FJSM5_1	0.1193	0	0.6332	0.6298	0.5613	0.5591	0.7297	0.7299	0.7099	0.8003	0.8065	0.6034	0.8065	0.6754	0.8581	0.7668	0.8831	1	0.0165	0.0406	0.0166	0.0169	0	0	0	0.053	0.0249	0.025	0.0279	0.0136	0.0177	0.0238	0.0278	0.0238	0.0264	0.0332	0.0128	0.0149	0.0038	0.0034	0.0085	0.0361	0.0156	0.0218	0.0476	0.0217	0.028	0.0179	0.0329
1367	0	0	0.0093	0.0165	0.0187	0.0187	0.0187	0.0187	0.0164	0.0165	0.0184	0.0185	0.0184	0.0165	0.0181	0.0165	0.0164	0.0165	1	0.1177	0.0777	0.0617	0.0793	0.1773	0.1897	0.0842	0.1019	0.092	0.1305	0.1041	0.0973	0.0974	0.1799	0.2693	0.041	0.0649	0.0113	0.0109	0.0178	0.0093	0.0222	0.0173	0.015	0.0283	0.0361	0.0439	0.0809	0.0517	0.006
2741	0	0	0.042	0.0411	0.0455	0.0455	0.0399	0.0399	0.0395	0.04	0.0485	0.044	0.0485	0.0394	0.0499	0.0395	0.047	0.0406	0.1177	1	0.2614	0.2565	0.2026	0.1948	0.1356	0.0805	0.108	0.0623	0.0956	0.1207	0.0689	0.0463	0.0662	0.0954	0.0254	0.0462	0.1174	0.0379	0.047	0.0197	0.0248	0.0267	0.0342	0.0483	0.0295	0.0262	0.0769	0.1124	0.0336
SS389	0	0	0.0175	0.0168	0.0182	0.0182	0.0169	0.0169	0.017	0.0167	0.021	0.0173	0.021	0.0169	0.0194	0.0167	0.0214	0.0166	0.0777	0.2614	1	0.7649	0.3133	0.3877	0.3422	0.0377	0.0686	0.1162	0.0641	0.0502	0.0408	0.1642	0.0669	0.1004	0.0344	0.0435	0.053	0.0571	0.0557	0.0775	0.0461	0.0414	0.0507	0.035	0.0218	0.0209	0.0278	0.0133	0.0478
1081	0	0	0.0186	0.0179	0.0209	0.0209	0.0195	0.0195	0.0184	0.0183	0.0216	0.0187	0.0216	0.0186	0.02	0.0169	0.0206	0.0169	0.0617	0.2565	0.7649	1	0.316	0.3079	0.3246	0.0382	0.0669	0.122	0.0803	0.0503	0.0396	0.1494	0.0622	0.0925	0.0567	0.0431	0.048	0.0465	0.0413	0.0484	0.0072	0.0448	0.053	0.0344	0.0216	0.02	0.0223	0.0094	0.0597
8830	0	0	0	0	0	0	0	0	0	0	0	0	0	0	0	0	0	0	0.0793	0.2026	0.3133	0.316	1	0.4603	0.4422	0.0221	0.0503	0.0425	0.0507	0.0282	0.0541	0.0208	0.0338	0.0515	0.0224	0.006	0.0033	0.0036	0.0134	0.0128	0.0088	0.0041	0.009	0.0062	0.0197	0.0165	0.0193	0.014	0
14A_1	0	0	0	0	0	0	0	0	0	0	0	0	0	0	0	0	0	0	0.1773	0.1948	0.3877	0.3079	0.4603	1	0.583	0.0834	0.0539	0.05	0.059	0.0262	0.045	0.0231	0.0934	0.1398	0.0591	0.0043	0.0064	0.0352	0.0289	0.0377	0.047	0.0015	0.005	0.005	0.0125	0.0103	0.0162	0.0085	0
39565	0	0	0	0	0	0	0	0	0	0	0	0	0	0	0	0	0	0	0.1897	0.1356	0.3422	0.3246	0.4422	0.583	1	0.0437	0.0477	0.0313	0.0677	0.0166	0.043	0.0269	0.0991	0.1432	0.046	0	0	0.0073	0	0	0	0	0	0.0048	0	0.0056	0.0124	0.0131	0
FJSM5_2	0	0	0	0	0	0	0	0	0.001	0	0.0011	0	0.0011	0.001	0	0	0	0.053	0.0842	0.0805	0.0377	0.0382	0.0221	0.0834	0.0437	1	0.2893	0.219	0.2347	0.0975	0.0746	0.0609	0.2264	0.277	0.0492	0.0762	0.051	0.0781	0.0934	0.0601	0.04	0.0822	0.0852	0.0753	0.0447	0.0473	0.1148	0.125	0.0875
ISU2514_2	0	0.0059	0.0211	0.0247	0.022	0.022	0.0211	0.0211	0.0195	0.0193	0.0257	0.0228	0.0257	0.0193	0.0315	0.0209	0.0259	0.0249	0.1019	0.108	0.0686	0.0669	0.0503	0.0539	0.0477	0.2893	1	0.3882	0.3838	0.0517	0.0604	0.0815	0.1446	0.1781	0.002	0.0375	0.026	0.0237	0.018	0.0208	0.0164	0.0069	0.0283	0.028	0.0229	0.0098	0.0444	0.005	0.0082
6407_2	0.0169	0	0.0211	0.0233	0.0218	0.0218	0.0226	0.0226	0.0218	0.0242	0.0291	0.0276	0.0291	0.0217	0.0349	0.0218	0.0286	0.025	0.092	0.0623	0.1162	0.122	0.0425	0.05	0.0313	0.219	0.3882	1	0.6083	0.0832	0.0575	0.1913	0.1041	0.127	0.0238	0.0437	0.0297	0.005	0.0136	0.0329	0.0423	0.0124	0.0294	0.0123	0.0351	0.0463	0.0259	0.0033	0.0082
13_00283_02	0.017	0	0.0298	0.0297	0.0308	0.0308	0.0304	0.0304	0.0279	0.0303	0.0365	0.0334	0.0365	0.0289	0.0373	0.0292	0.0368	0.0279	0.1305	0.0956	0.0641	0.0803	0.0507	0.059	0.0677	0.2347	0.3838	0.6083	1	0.0654	0.0608	0.0671	0.1434	0.1802	0.0055	0.0357	0.0103	0.0413	0.0192	0.0163	0.0286	0.013	0.0039	0.0151	0.0175	0.0234	0.0274	0.0155	0.0051
1112S_2	0.103	0	0.0124	0.0123	0.0176	0.0176	0.0122	0.0122	0.0115	0.0135	0.0161	0.0147	0.0161	0.0136	0.0176	0.0115	0.0169	0.0136	0.1041	0.1207	0.0502	0.0503	0.0282	0.0262	0.0166	0.0975	0.0517	0.0832	0.0654	1	0.3957	0.2121	0.3171	0.3722	0.0581	0.1335	0.1545	0.0947	0.0686	0.0523	0.0607	0.0589	0.0815	0.0697	0.1674	0.1873	0.2302	0.2502	0.0228
MA4	0.0876	0	0.0208	0.0194	0.016	0.016	0.016	0.016	0.0196	0.0196	0.0232	0.0218	0.0232	0.0193	0.0206	0.0196	0.0204	0.0177	0.0973	0.0689	0.0408	0.0396	0.0541	0.045	0.043	0.0746	0.0604	0.0575	0.0608	0.3957	1	0.1777	0.2339	0.335	0.063	0.2426	0.1416	0.11	0.1185	0.034	0.0464	0.0975	0.1399	0.3087	0.126	0.1296	0.1489	0.0798	0.0367
S33	0	0	0.0308	0.0247	0.0262	0.0262	0.0262	0.0262	0.0273	0.0251	0.0331	0.0308	0.0331	0.0247	0.0227	0.0261	0.0262	0.0238	0.0974	0.0463	0.1642	0.1494	0.0208	0.0231	0.0269	0.0609	0.0815	0.1913	0.0671	0.2121	0.1777	1	0.2788	0.418	0.0555	0.0494	0.0253	0.0413	0.0553	0.024	0.0097	0.03	0.0274	0.0273	0.0041	0.0039	0.0136	0.0414	0.042
ISU2514_1	0	0	0.0287	0.0313	0.029	0.029	0.0283	0.0283	0.0282	0.0276	0.0288	0.0275	0.0288	0.0269	0.0323	0.03	0.0306	0.0278	0.1799	0.0662	0.0669	0.0622	0.0338	0.0934	0.0991	0.2264	0.1446	0.1041	0.1434	0.3171	0.2339	0.2788	1	1	0.04	0.05	0.0237	0.0558	0.0301	0.0127	0.0241	0.0319	0.0182	0.0197	0.0145	0.0315	0.0644	0.0784	0.0021
NSUI060	0	0	0.0334	0.0348	0.029	0.029	0.035	0.035	0.0294	0.0271	0.0454	0.031	0.0454	0.0255	0.0463	0.0333	0.0438	0.0238	0.2693	0.0954	0.1004	0.0925	0.0515	0.1398	0.1432	0.277	0.1781	0.127	0.1802	0.3722	0.335	0.418	1	1	0.0415	0.0527	0.0294	0.077	0.0315	0.019	0.0362	0.0469	0.0282	0.0201	0.0217	0.0463	0.0983	0.0901	0.0031
T15	0	0	0.0415	0.0322	0.0264	0.0255	0.037	0.0371	0.0303	0.0264	0.0436	0.0315	0.0436	0.0262	0.0433	0.0327	0.0454	0.0264	0.041	0.0254	0.0344	0.0567	0.0224	0.0591	0.046	0.0492	0.002	0.0238	0.0055	0.0581	0.063	0.0555	0.04	0.0415	1	0.0719	0.0736	0.1242	0.3073	0.04	0.0191	0.2239	0.0971	0.0693	0.0518	0.0548	0.0629	0.0405	0.0778
YZDH1_2	0	0	0.0478	0.0385	0.0335	0.0335	0.0431	0.0431	0.0346	0.0329	0.0506	0.0368	0.0506	0.0352	0.0536	0.0377	0.0505	0.0332	0.0649	0.0462	0.0435	0.0431	0.006	0.0043	0	0.0762	0.0375	0.0437	0.0357	0.1335	0.2426	0.0494	0.05	0.0527	0.0719	1	0.1112	0.1278	0.1232	0.0803	0.0665	0.1619	0.2853	0.3724	0.2185	0.1578	0.1575	0.1061	0.1419
SH1510	0.0054	0	0.0044	0.0105	0.0171	0.0171	0.0119	0.0119	0.0106	0.0105	0.0143	0.0121	0.0143	0.0106	0.015	0.0142	0.0147	0.0128	0.0113	0.1174	0.053	0.048	0.0033	0.0064	0	0.051	0.026	0.0297	0.0103	0.1545	0.1416	0.0253	0.0237	0.0294	0.0736	0.1112	1	0.6195	0.5436	0.5964	0.6284	0.288	0.2772	0.2114	0.2876	0.2039	0.2812	0.3895	0.2479
YS10	0	0	0.0041	0.0152	0.0153	0.0153	0.0137	0.0137	0.0138	0.0139	0.0169	0.015	0.0169	0.0137	0.0188	0.0165	0.0188	0.0149	0.0109	0.0379	0.0571	0.0465	0.0036	0.0352	0.0073	0.0781	0.0237	0.005	0.0413	0.0947	0.11	0.0413	0.0558	0.077	0.1242	0.1278	0.6195	1	0.7228	0.6278	0.6882	0.2874	0.2288	0.2378	0.224	0.1766	0.2482	0.2127	0.2712
380	0	0	0.0045	0.0042	0.0037	0.0037	0.0048	0.0048	0.004	0.0039	0.0059	0.0044	0.0059	0.0038	0.0059	0.0044	0.0062	0.0038	0.0178	0.047	0.0557	0.0413	0.0134	0.0289	0	0.0934	0.018	0.0136	0.0192	0.0686	0.1185	0.0553	0.0301	0.0315	0.3073	0.1232	0.5436	0.7228	1	0.6086	0.6743	0.3376	0.2841	0.2083	0.2016	0.1703	0.1805	0.1501	0.2548
161_00P5	0	0	0.0034	0.0034	0.0034	0.0034	0.0034	0.0034	0.0034	0.0034	0.0034	0.0034	0.0034	0.0072	0.0034	0.0034	0.0034	0.0034	0.0093	0.0197	0.0775	0.0484	0.0128	0.0377	0	0.0601	0.0208	0.0329	0.0163	0.0523	0.034	0.024	0.0127	0.019	0.04	0.0803	0.5964	0.6278	0.6086	1	0.8347	0.188	0.1816	0.1745	0.093	0.1023	0.1676	0.1888	0.2968
YS46_1	0	0	0.0045	0.0092	0.0101	0.0101	0.0101	0.0101	0.0085	0.0085	0.0085	0.0086	0.0085	0.0087	0.0085	0.0085	0.009	0.0085	0.0222	0.0248	0.0461	0.0072	0.0088	0.047	0	0.04	0.0164	0.0423	0.0286	0.0607	0.0464	0.0097	0.0241	0.0362	0.0191	0.0665	0.6284	0.6882	0.6743	0.8347	1	0.0995	0.1208	0.1293	0.1348	0.1459	0.1192	0.0959	0.1
SC183_1	0.0895	0	0.0185	0.0171	0.0172	0.0172	0.0172	0.0172	0.0155	0.0172	0.0191	0.0175	0.0191	0.0133	0.0149	0.0174	0.0182	0.0361	0.0173	0.0267	0.0414	0.0448	0.0041	0.0015	0	0.0822	0.0069	0.0124	0.013	0.0589	0.0975	0.03	0.0319	0.0469	0.2239	0.1619	0.288	0.2874	0.3376	0.188	0.0995	1	0.6077	0.5876	0.6611	0.5808	0.5015	0.4951	0.7591
HN105	0	0	0.0166	0.0156	0.0155	0.0155	0.0155	0.0155	0.0135	0.0154	0.017	0.013	0.017	0.0116	0.0124	0.0156	0.0158	0.0156	0.015	0.0342	0.0507	0.053	0.009	0.005	0	0.0852	0.0283	0.0294	0.0039	0.0815	0.1399	0.0274	0.0182	0.0282	0.0971	0.2853	0.2772	0.2288	0.2841	0.1816	0.1208	0.6077	1	0.7491	0.7184	0.6207	0.5198	0.4836	0.815
HA1003_3	0	0	0.0142	0.0259	0.0218	0.0218	0.027	0.027	0.0224	0.0227	0.0373	0.0248	0.0373	0.0225	0.0335	0.0279	0.0371	0.0218	0.0283	0.0483	0.035	0.0344	0.0062	0.005	0.0048	0.0753	0.028	0.0123	0.0151	0.0697	0.3087	0.0273	0.0197	0.0201	0.0693	0.3724	0.2114	0.2378	0.2083	0.1745	0.1293	0.5876	0.7491	1	0.7067	0.6199	0.571	0.386	0.7946
LSS32_2	0	0	0.0252	0.0193	0.0215	0.0215	0.0215	0.0215	0.0187	0.0212	0.0215	0.0171	0.0215	0.0146	0.0145	0.0216	0.021	0.0217	0.0439	0.0262	0.0209	0.02	0.0165	0.0103	0.0056	0.0473	0.0098	0.0463	0.0234	0.1873	0.1296	0.0039	0.0315	0.0463	0.0548	0.1578	0.2039	0.1766	0.1703	0.1023	0.1459	0.5808	0.6207	0.6199	0.7431	1	0.7536	0.6791	0.5892
YS46_2	0	0	0.0325	0.0444	0.0471	0.0471	0.0472	0.0472	0.0444	0.0473	0.0482	0.0425	0.0482	0.0392	0.0398	0.0438	0.0448	0.0476	0.0361	0.0295	0.0218	0.0216	0.0197	0.0125	0	0.0447	0.0229	0.0351	0.0175	0.1674	0.126	0.0041	0.0145	0.0217	0.0518	0.2185	0.2876	0.224	0.2016	0.093	0.1348	0.6611	0.7184	0.7067	1	0.7431	0.7628	0.7394	0.6542
LSS52	0	0	0.018	0.0285	0.03	0.03	0.0279	0.0279	0.0262	0.0284	0.0281	0.0248	0.0281	0.0229	0.0232	0.0315	0.0264	0.028	0.0809	0.0769	0.0278	0.0223	0.0193	0.0162	0.0124	0.1148	0.0444	0.0259	0.0274	0.2302	0.1489	0.0136	0.0644	0.0983	0.0629	0.1575	0.2812	0.2482	0.1805	0.1676	0.1192	0.5015	0.5198	0.571	0.7628	0.7536	1	0.6985	0.7169
YSJ17_3	0	0	0.0154	0.0144	0.0227	0.0227	0.0175	0.0175	0.014	0.0151	0.0218	0.015	0.0218	0.0142	0.0189	0.0185	0.0195	0.0179	0.0517	0.1124	0.0133	0.0094	0.014	0.0085	0.0131	0.125	0.005	0.0033	0.0155	0.2502	0.0798	0.0414	0.0784	0.0901	0.0405	0.1061	0.3895	0.2127	0.1501	0.1888	0.0959	0.4951	0.4836	0.386	0.7394	0.6791	0.6985	1	0.8238
YS106	0	0	0.0343	0.0308	0.0304	0.0304	0.0304	0.0304	0.0177	0.0299	0.0303	0.0246	0.0303	0.0216	0.0246	0.0245	0.0223	0.0329	0.006	0.0336	0.0478	0.0597	0	0	0	0.0875	0.0082	0.0082	0.0051	0.0228	0.0367	0.042	0.0021	0.0031	0.0778	0.1419	0.2479	0.2712	0.2548	0.2968	0.1	0.7591	0.815	0.7946	0.6542	0.5892	0.7169	0.8238	1
92_1191	0	0	0.024	0.022	0.0297	0.0297	0.0224	0.0224	0.0197	0.0218	0.024	0.0246	0.024	0.0166	0.0202	0.0223	0.0201	0.0223	0.0162	0.0992	0.0462	0.0482	0.0155	0.0047	0	0.0905	0.0196	0.0185	0.0085	0.1466	0.0878	0.0389	0.0121	0.0181	0.0842	0.169	0.3498	0.2813	0.2692	0.2615	0.0897	0.6766	0.7098	0.6893	0.655	0.5749	0.601	0.7632	0.8727
14A_2	0	0	0.0367	0.0303	0.0337	0.0337	0.0339	0.0339	0.0296	0.034	0.0339	0.0307	0.0339	0.0304	0.03	0.0336	0.0301	0.0338	0.0066	0	0.0041	0.0039	0	0	0	0.0341	0.0038	0.0038	0.0038	0.0194	0	0.0029	0	0	0.0173	0.0534	0.1204	0.1736	0.1773	0.1412	0.1075	0.8343	0.8501	0.8292	0.789	0.7458	0.7497	0.8409	0.8331
YZDH1_1	0	0	0.0167	0.0115	0.0113	0.0113	0.0142	0.0142	0.0108	0.0128	0.0206	0.0115	0.0206	0.0124	0.0143	0.0153	0.0199	0.0144	0.0409	0.0393	0.0336	0.0311	0.0154	0.0084	0.004	0.0981	0.0412	0.0161	0.0413	0.0515	0.0694	0.0533	0.0619	0.07	0.0419	0.0963	0.1662	0.2303	0.1631	0.3434	0.197	0.4918	0.4911	0.4077	0.6445	0.6192	0.5372	0.4042	0.838
14636	0	0	0.0025	0.0025	0.0025	0.0025	0.0026	0.0026	0.0025	0.0068	0.0031	0.0025	0.0031	0.0025	0.0032	0.0025	0.0032	0.006	0.0285	0.019	0.0419	0.0318	0.0377	0.0511	0.0361	0.0611	0.018	0.0118	0.0147	0.02	0.0262	0.0211	0.0361	0.0536	0.0184	0.0139	0.0733	0.0981	0.0913	0.1204	0.0841	0.0486	0.0548	0.0564	0.014	0.0182	0.0491	0.0529	0.0837
NJ3_1	0	0	0.002	0.0009	0.0017	0.0017	0.0022	0.0022	0.0019	0.0018	0.0027	0.002	0.0027	0.0017	0.0027	0.0031	0.0013	0.0017	0.0291	0.0246	0.0283	0.0285	0.0321	0.0343	0.0334	0.0535	0.0094	0.0215	0.0057	0.0165	0.0435	0.0166	0.0373	0.0378	0.0114	0.0123	0.071	0.0942	0.075	0.1005	0.0628	0.0655	0.0665	0.0514	0.0147	0.0188	0.0485	0.0458	0.0825
DAT300	0	0	0.0125	0.0038	0.0062	0.0062	0.0051	0.0051	0.0063	0.0063	0.0149	0.0137	0.0149	0.0062	0.006	0.0063	0.0049	0.005	0.0287	0.0164	0.042	0.0293	0.033	0.0489	0.0322	0.0511	0.0188	0.0254	0.0304	0.0216	0.0429	0.0245	0.0369	0.0502	0.016	0.0117	0.0986	0.1194	0.1161	0.105	0.0862	0.066	0.0583	0.0707	0.0141	0.019	0.0449	0.0415	0.0659
MA6	0	0	0.0024	0.0011	0.0024	0.0024	0.0024	0.0024	0.0024	0.0024	0.0027	0.0024	0.0027	0.0024	0.0027	0.0024	0.0013	0.0024	0.0267	0.0371	0.0458	0.0343	0.0451	0.0417	0.0264	0.0698	0.0241	0.0416	0.0055	0.0405	0.0533	0.0126	0.0494	0.0702	0.0348	0.0254	0.1297	0.1245	0.1311	0.1247	0.0828	0.0808	0.092	0.0837	0.0115	0.0164	0.0689	0.0639	0.0917
5428	0	0	0.0065	0.0013	0.0028	0.0028	0.0028	0.0028	0.0028	0.0028	0.0063	0.0063	0.0063	0.0028	0.0027	0.0028	0.0013	0.0027	0.0251	0.0495	0.0397	0.0279	0.042	0.0419	0.031	0.0895	0.021	0.0241	0.0067	0.0355	0.0569	0.0137	0.0529	0.0787	0.0378	0.0262	0.1385	0.14	0.1467	0.1173	0.0801	0.0966	0.0967	0.1018	0.0118	0.0163	0.0576	0.0747	0.0883
ST1	0	0	0.0063	0.0013	0.0027	0.0027	0.0027	0.0027	0.0027	0.0027	0.0062	0.0062	0.0062	0.0027	0.0027	0.0027	0.0013	0.0027	0.0262	0.0482	0.0387	0.0272	0.041	0.0417	0.031	0.0881	0.0205	0.0236	0.0066	0.0346	0.0556	0.0136	0.0523	0.0774	0.0369	0.0255	0.1351	0.1365	0.1431	0.1173	0.0801	0.0941	0.0942	0.0993	0.0118	0.0163	0.0574	0.0728	0.0886
4961	0	0	0.0022	0.002	0.002	0.002	0.002	0.002	0.0022	0.0022	0.0022	0.0022	0.0022	0.002	0.002	0.0022	0.0022	0.0022	0.0942	0.0936	0.0517	0.0514	0.0305	0.0262	0.052	0.0787	0.0532	0.1021	0.2311	0.0514	0.0493	0.0525	0.0353	0.0542	0.0362	0.0608	0.204	0.1981	0.1914	0.1692	0.0768	0.1753	0.1283	0.1599	0.007	0	0.0772	0.0925	0.181
INT_01	0.017	0	0.002	0.0019	0.0019	0.0019	0.0019	0.0019	0.002	0.0066	0.0021	0.002	0.0021	0.0019	0.002	0.002	0.0022	0.002	0.0942	0.0752	0.0142	0.0111	0.0287	0.0256	0.0504	0.0453	0.0354	0.2858	0.4358	0.0373	0.0347	0.0296	0.0332	0.051	0.004	0.024	0.0357	0.0369	0.0299	0.0029	0.0152	0.0567	0.0009	0.0375	0.0081	0	0.009	0.0145	0
6407_1	0	0	0.0515	0.0513	0.0517	0.0517	0.0501	0.0501	0.0502	0.0497	0.0579	0.0495	0.0579	0.0502	0.0583	0.0518	0.0599	0.0499	0.0882	0.0259	0.0318	0.0485	0.0222	0.0415	0.0263	0.0927	0.0467	0.0645	0.0916	0.0346	0.0392	0.0994	0.041	0.0572	0.0282	0.024	0.1315	0.1299	0.1387	0.1479	0.0737	0.0733	0.0855	0.0898	0.0409	0.0215	0.1709	0.1161	0.1301
SH0104	0	0	0.0494	0.0494	0.0498	0.0498	0.0481	0.0481	0.0485	0.0472	0.0549	0.0465	0.0549	0.0485	0.0583	0.0499	0.06	0.0493	0.0691	0.0472	0.0634	0.0827	0.0214	0.0316	0.0248	0.0786	0.0346	0.0428	0.0444	0.0497	0.0226	0.0385	0.1654	0.1874	0.0491	0.0495	0.203	0.1648	0.1432	0.1663	0.0615	0.1089	0.0996	0.1005	0	0.0092	0.1452	0.1092	0.1576
HA0609	0	0	0.0531	0.0531	0.0535	0.0535	0.0518	0.0518	0.0546	0.053	0.0572	0.0511	0.0572	0.0546	0.0586	0.0547	0.0599	0.0544	0.0506	0.0442	0.059	0.0786	0.0152	0.0219	0.0219	0.0808	0.0284	0.0413	0.0379	0.0268	0.0231	0.0323	0.0627	0.093	0.0532	0.038	0.2282	0.1785	0.1562	0.1736	0.0615	0.113	0.1005	0.1127	0	0.014	0.1357	0.0975	0.1631
LS6D_1	0	0	0	0	0	0	0	0	0	0	0	0	0	0	0	0	0	0	0.063	0.0218	0.0118	0.0105	0.2986	0.0325	0.0182	0.0636	0.0361	0.0547	0.0476	0.0226	0.0269	0.0186	0.01	0.0151	0.0256	0.0206	0.038	0.0312	0.0294	0.0385	0.0377	0	0.004	0.0026	0.0235	0.0271	0.0134	0	0
LSS32_1	0	0	0	0	0	0	0	0	0	0	0	0	0	0	0	0	0	0	0.068	0.0218	0.0088	0.0095	0.2659	0.027	0.0136	0.0974	0.0397	0.0474	0.0431	0.021	0.0257	0.0166	0.0091	0.0136	0.0228	0.0184	0.0704	0.0766	0.0723	0.1116	0.089	0.0594	0.0363	0.0582	0.0278	0.0256	0.0313	0.0632	0.0544
681	0.0462	0	0	0.0114	0.0111	0.0111	0.0095	0.0095	0.0098	0.0235	0.0126	0.0099	0.0126	0.0097	0.0121	0.0123	0.0121	0.0098	0.0898	0.0523	0.0565	0.0621	0.0231	0.0412	0.0265	0.1275	0.1498	0.1218	0.1118	0.0806	0.0399	0.0598	0.119	0.159	0.0599	0.068	0.1575	0.1822	0.1438	0.235	0.15	0.1349	0.1083	0.133	0.0466	0.0292	0.2417	0.1464	0.2069
YSJ17_1	0	0	0	0.0015	0.0015	0.0015	0	0	0	0	0	0	0	0	0	0.0015	0	0	0.06	0.0456	0.2034	0.2397	0.0306	0.0588	0.0216	0.123	0.033	0.1158	0.041	0.0783	0.0477	0.1274	0.1748	0.186	0.0495	0.0681	0.1408	0.1865	0.1534	0.2662	0.1621	0.1246	0.1026	0.0993	0.0339	0.0534	0.2042	0.1239	0.1873
LSS69	0	0	0	0.0015	0.0015	0.0015	0	0	0	0	0	0	0	0	0	0.0015	0	0	0.1007	0.0413	0.1795	0.199	0.0367	0.0384	0.0338	0.1327	0.0499	0.1172	0.0653	0.0709	0.0478	0.1169	0.1928	0.2106	0.0205	0.0281	0.0927	0.1203	0.085	0.1778	0.1211	0.1002	0.0913	0.0591	0.0203	0.0469	0.2448	0.1432	0.139
LS9N	0	0	0	0.0015	0.0015	0.0015	0	0	0	0	0	0	0	0	0	0.0015	0	0	0.1007	0.0413	0.1795	0.199	0.0367	0.0384	0.0338	0.1327	0.0499	0.1172	0.0653	0.0709	0.0478	0.1169	0.1928	0.2106	0.0205	0.0281	0.0927	0.1203	0.085	0.1778	0.1211	0.1002	0.0913	0.0591	0.0203	0.0469	0.2448	0.1432	0.139
796	0	0	0	0	0	0	0	0	0	0	0	0	0	0	0	0	0	0	0.0577	0.0071	0.0331	0.0484	0.0256	0.0356	0.012	0.0889	0.0286	0.0302	0.0696	0	0.0101	0.0246	0.0256	0.0357	0	0.0073	0.154	0.1523	0.1528	0.2263	0.0903	0.1647	0.0999	0.1237	0	0	0.0904	0.1719	0.1062
1112S_1	0	0	0	0	0	0	0	0	0	0	0	0	0	0	0	0	0	0	0.059	0.0407	0.1795	0.177	0.0267	0.0344	0.0281	0.0912	0.0434	0.1459	0.0412	0.0593	0.0473	0.1181	0.1705	0.1865	0.0264	0.0345	0.1071	0.1071	0.1007	0.221	0.1685	0.1088	0.0974	0.065	0.0308	0.0477	0.1412	0.1092	0.1074
[truncated: 22 more columns]
